# Supplementary material for: Fate of uptaken host proteins in Taenia solium and Taenia crassiceps cysticerci
Source: Biosci Rep. 2018 Jul 6;38(4):BSR20180636. doi: 10.1042/BSR20180636 (PMC6435539; doi:10.1042/BSR20180636)
Supplement: Supplementary file 2 [file bsr20180636_Supp2.xlsx]

## Sheet: Taenia proteins-Sample1
T	ID	NSAF	Anotacion	Description	Length	#Hits	e-Value	sim mean	#GO	GO Names list	Enzyme Codes list	InterPro IDs
sp	>TsM_000608300	0.0213408	s adenosylmethionine mitochondrial carrier	S adenosylmethionine mitochondrial carrier	550	20	9.83e-169	0.5625	6	P:transmembrane transport; F:structural constituent of ribosome; C:membrane; C:integral component of membrane; P:transport; P:translation
sp	>TsM_000469700	0.0211474	hypothetical protein	expressed conserved	334	4	1.59e-120	0.73
sp	>TsM_000950200	0.0185284	KRAB A domain containing protein	RNA directed DNA polymerase reverse transcriptase	185	20	2.75e-42	0.686	4	F:nucleic acid binding; F:RNA-directed DNA polymerase activity; P:DNA integration; P:RNA-dependent DNA biosynthetic process	EC:2.7.7.49
sp	>TsM_000660400	0.0123411	leucine rich repeat containing protein 68	phosphatase 1 regulatory subunit 37	404	20	5.03e-139	0.599
sp	>TsM_001032700	0.00950173	hypothetical protein	EGF type 3	481	20	0	0.512	4	F:DNA primase activity; C:membrane; C:integral component of membrane; P:DNA replication, synthesis of RNA primer
sp	>TsM_000428300	0.00859085	hypothetical protein	expressed conserved	133	7	9.93e-19	0.7957	1	C:integral component of membrane
sp	>TsM_000176800	0.00711395	E3 ubiquitin protein ligase HECTD1	E3 ubiquitin ligase HECTD1	2746	20	0	0.5725	3	F:ubiquitin-protein transferase activity; F:ligase activity; P:protein ubiquitination
sp	>TsM_000246500	0.00603902	Zinc finger HIT domain containing protein 3	Zinc finger HIT domain-containing 3	172	20	1.99e-60	0.674	1	C:integral component of membrane
sp	>TsM_000950400	0.00595982	KRAB A domain containing protein	RNA directed DNA polymerase reverse transcriptase	122	20	7.88e-48	0.8445	6	F:nucleic acid binding; F:RNA-directed DNA polymerase activity; F:aspartic-type endopeptidase activity; P:proteolysis; P:DNA integration; P:RNA-dependent DNA biosynthetic process	EC:3.4.23; EC:2.7.7.49
sp	>TsM_001062000	0.0059355	hypothetical protein	expressed conserved	735	8	0	0.6625	3	P:rRNA modification; F:rRNA methyltransferase activity; P:methylation
sp	>TsM_001106300	0.00544087	protein kinase	SCY1 partial	210	6	6.76e-100	0.775	5	F:ATP binding; F:RNA-directed DNA polymerase activity; P:RNA-dependent DNA biosynthetic process; F:protein kinase activity; P:protein phosphorylation	EC:2.7.7.49
sp	>TsM_000149100	0.00533917	TEL2 interacting protein 1	TELO2-interacting 1 homolog	1070	20	0	0.5455	4	C:TORC2 complex; C:cytoplasm; C:TORC1 complex; P:regulation of TOR signaling
sp	>TsM_000043400	0.00519356	mitochondrial thiamine pyrophosphate carrier	mitochondrial thiamine pyrophosphate carrier	300	20	0	0.6375	3	P:mitotic spindle assembly checkpoint; P:transmembrane transport; C:integral component of membrane
sp	>TsM_001248000	0.00418836	hypothetical protein	---NA---	124
sp	>TsM_000756300	0.00414221	twitchin	expressed conserved	2967	5	0	0.858	3	F:ATP binding; F:protein kinase activity; P:protein phosphorylation
sp	>TsM_000136900	0.00407338	hypothetical protein	---NA---	102
sp	>TsM_000125200	0.00383525	hypothetical protein	expressed conserved	325	7	4.37e-137	0.7486
sp	>TsM_001103800	0.00348022	histone lysine n methyltransferase suv420h1	Histone-lysine N-methyltransferase SUV420H1-A	777	20	0	0.645	2	F:methyltransferase activity; P:methylation
sp	>TsM_001086400	0.00339633	homeobox protein goosecoid 2	homeobox goosecoid-2	367	20	6.58e-58	0.69	6	C:nucleus; F:transcription factor activity, sequence-specific DNA binding; P:multicellular organism development; F:sequence-specific DNA binding; P:anatomical structure morphogenesis; P:regulation of transcription from RNA polymerase II promoter
sp	>TsM_000166500	0.0033561	liprin alpha 2	liprin-alpha-2 isoform X10	1857	20	0	0.822	9	P:cell-matrix adhesion; P:glutamate secretion; C:extracellular exosome; F:protein binding; C:presynaptic active zone; P:synapse organization; C:cytosol; P:neurotransmitter secretion; C:cell surface
sp	>TsM_000179200	0.00284579	hypothetical protein	---NA---	73
sp	>TsM_000291200	0.00280733	arginyl trna protein transferase 1	arginyl tRNA transferase 1	74	20	4.5e-18	0.685	1	F:transferase activity, transferring acyl groups
sp	>TsM_000476600	0.0026464	CC2D1B protein	coiled-coil and C2 domain-containing 1-like isoform X2	786	20	0	0.561	3	P:negative regulation of transcription from RNA polymerase II promoter; C:nucleus; F:RNA polymerase II transcription factor activity, sequence-specific DNA binding
sp	>TsM_000641000	0.00244814	hypothetical protein	expressed conserved	297	10	6.83e-140	0.628
sp	>TsM_001137700	0.00241561	complement C1q tumor necrosis factor	complement C1q tumor necrosis factor	86	7	1.13e-36	0.78
sp	>TsM_001145100	0.00234076	Splicing factor, arginine:serine rich 4	Splicing factor arginine:serine rich 4	355	20	1.14e-75	0.786	2	F:nucleotide binding; F:nucleic acid binding
sp	>TsM_000666500	0.00230825	hypothetical protein	ATP synthase subunit s	135	3	2.02e-51	0.77
sp	>TsM_000761000	0.00224283	hypothetical protein	hypothetical transcript	741	20	0	0.653	1	C:integral component of membrane
sp	>TsM_001128600	0.00219306	hypothetical protein	hypothetical protein EGR_03229	521	5	0	0.842
sp	TsM_001112200	0.00218676	ALG11 protein	GDP-Man:Man(3) c(2)-PP-Dol alpha-1,2-mannosyltransferase	190	20	2.7e-117	0.6635	2	C:integral component of membrane; F:transferase activity
sp	>TsM_001170800	0.00211982	Heat shock 70 kDa protein 4	heat shock 70 kDa cognate 4	490	20	0	0.8035	1	F:ATP binding
sp	>TsM_000475900	0.00203669	hypothetical protein	plasma membrane calcium transporting ATPase	102	4	1.69e-44	0.765	5	F:ATP binding; F:metal ion binding; C:integral component of membrane; P:calcium ion transmembrane transport; F:calcium-transporting ATPase activity	EC:3.6.1.3; EC:3.6.3.8; EC:3.6.1.15
sp	>TsM_000659400	0.00199205	Receptor type tyrosine protein phosphatase beta	Receptor type tyrosine phosphatase O	366	20	3.19e-179	0.634	2	F:protein tyrosine phosphatase activity; P:peptidyl-tyrosine dephosphorylation	EC:3.1.3.16; EC:3.1.3.48; EC:3.1.3.41
sp	>TsM_001275200	0.00197536		cyclin-dependent kinase 5 activator 1-like	631	20	0	0.621	5	P:phosphorylation; F:kinase activity; P:positive regulation of protein serine/threonine kinase activity; C:cyclin-dependent protein kinase 5 holoenzyme complex; F:cyclin-dependent protein kinase 5 activator activity
sp	>TsM_000874100	0.00196875	ATPase family AAA domain containing protein 2B	ATPase family AAA domain-containing partial	1319	20	0	0.6575	4	C:nucleus; F:ATP binding; P:positive regulation of transcription, DNA-templated; F:lysine-acetylated histone binding
sp	>TsM_001082700	0.00195522	hypothetical protein	hypothetical protein EGR_05813	426	2	1.14e-06	0.52
sp	>TsM_000810900	0.00176744	ubiquitin carboxyl terminal hydrolase 36	ubiquitin carboxyl-terminal hydrolase 42 isoform X1 [Xenopus tropicalis]	764	20	0	0.595	3	P:protein deubiquitination; F:thiol-dependent ubiquitinyl hydrolase activity; P:ubiquitin-dependent protein catabolic process	EC:3.4.19.12
sp	>TsM_000798600	0.00172639	signal recognition particle 72 kDa protein	signal recognition particle 72 kDa	722	20	0	0.613	3	P:SRP-dependent cotranslational protein targeting to membrane; F:7S RNA binding; C:signal recognition particle, endoplasmic reticulum targeting
sp	>TsM_000231200	0.00152752	cytoplasmic actin	partial	136	20	2.81e-36	0.672	4	F:nucleotide binding; F:ATP binding; C:cytoskeleton; C:cytoplasm
sp	>TsM_000147200	0.00139113	hypothetical protein	expressed conserved	224	6	2.02e-123	0.795
sp	>TsM_000991100	0.00122201	ras protein family 0B like	Ras family member 10B	595	20	0	0.621	4	F:GTP binding; P:small GTPase mediated signal transduction; C:membrane; C:intracellular
sp	>TsM_000889400	0.00121487	hypothetical protein	expressed conserved	171	4	2.15e-63	0.6275
sp	>TsM_000421200	0.00114144	barrier to autointegration factor	Barrier-to-autointegration factor	91	20	8.17e-61	0.806	6	C:nuclear envelope; F:DNA binding; C:cytoplasm; P:chromosome condensation; P:karyosome formation; C:nucleoplasm
sp	>TsM_000336000	0.00107222	hypothetical protein	expressed conserved	775	20	0	0.5185	6	P:nucleic acid phosphodiester bond hydrolysis; P:DNA repair; F:nuclease activity; C:membrane; C:integral component of membrane; P:carbohydrate transport
sp	>TsM_001247600	0.00103871	hypothetical protein	glycerol kinase 5	90	4	9.51e-22	0.765	2	P:metabolic process; F:transferase activity, transferring phosphorus-containing groups
sp	>TsM_000850700	0.00103135	DNA topoisomerase 1	DNA topoisomerase 1	705	20	0	0.8085	9	F:DNA binding; P:chromatin remodeling; P:DNA replication; P:chromosome segregation; F:DNA topoisomerase type I activity; C:replication fork protection complex; F:DNA topoisomerase type II (ATP-hydrolyzing) activity; P:DNA topological change; C:nucleolus	EC:3.6.1.3; EC:5.99.1; EC:5.99.1.3; EC:5.99.1.2; EC:3.6.1.15
sp	>TsM_000652200	0.00102928	hypothetical protein	hypothetical protein EgrG_000266700	1211	9	0	0.5367
sp	>TsM_001190700	0.00102843	histone H1	histone H1 gamma	202	20	5.51e-53	0.743	4	C:nucleus; F:DNA binding; C:nucleosome; P:nucleosome assembly
sp	>TsM_001007400	0.00102001	tyrosine protein phosphatase non receptor type	Receptor type tyrosine phosphatase O	612	20	0	0.585	10	P:regulation of macromolecule metabolic process; P:regulation of protein transport; F:protein tyrosine phosphatase activity; P:regulation of innate immune response; C:integral component of membrane; P:regulation of cytokine production; P:negative regulation of cellular process; P:positive regulation of signal transduction; P:peptidyl-tyrosine dephosphorylation; P:positive regulation of immune sys…	EC:3.1.3.16; EC:3.1.3.48; EC:3.1.3.41
sp	>TsM_001224300	0.00100846	hypothetical protein	voltage gated potassium channel	103	4	6.21e-36	0.8425	7	F:phosphorelay sensor kinase activity; F:voltage-gated potassium channel activity; P:potassium ion transmembrane transport; P:phosphorelay signal transduction system; C:integral component of membrane; P:signal transduction by protein phosphorylation; C:intracellular	EC:2.7.13.3
sp	>TsM_000301900	0.000998762	CAP GLY domain containing linker protein 1	CAP-Gly domain-containing linker 1-like isoform X1	416	20	0	0.583	3	C:cytoplasmic part; C:microtubule; F:microtubule binding
sp	>TsM_000864500	0.000998762	hypothetical protein	---NA---	104
sp	>TsM_001011800	0.000996367	ATP dependent RNA helicase DHX8	ATP-dependent RNA helicase DHX8	1251	20	0	0.8385	6	F:ATP binding; C:cytoplasm; C:spliceosomal complex; F:ATP-dependent RNA helicase activity; F:poly(A) RNA binding; P:mRNA splicing, via spliceosome	EC:3.6.1.3; EC:3.6.1.15
sp	>TsM_000790900	0.000979917	serine:threonine protein phosphatase 2A	Serine threonine- phosphatase 2A catalytic subunit alpha isoform	318	20	0	0.934	2	F:phosphoprotein phosphatase activity; P:protein dephosphorylation	EC:3.1.3.16; EC:3.1.3.41
sp	>TsM_000781200	0.000961771	actin beta:gamma	actin	108	20	5.15e-73	0.991	31	C:NuA4 histone acetyltransferase complex; C:myelin sheath; F:RNA polymerase II core promoter proximal region sequence-specific DNA binding; P:Fc-gamma receptor signaling pathway involved in phagocytosis; F:RNA polymerase II distal enhancer sequence-specific DNA binding; F:ATP binding; C:extracellular exosome; C:focal adhesion; C:blood microparticle; C:cytosol; C:MLL5-L complex; P:cell junction as…
sp	>TsM_001194000	0.000936273	pre mRNA processing splicing factor 8	Pre-mRNA-processing-splicing factor 8	1886	20	0	0.952	9	F:second spliceosomal transesterification activity; F:U6 snRNA binding; F:U5 snRNA binding; F:pre-mRNA intronic binding; C:catalytic step 2 spliceosome; F:U1 snRNA binding; C:U5 snRNP; F:U2 snRNA binding; P:spliceosomal tri-snRNP complex assembly
sp	>TsM_000162700	0.000935777	histone H2A	histone H2A	111	20	7.99e-12	0.4815	7	F:DNA binding; C:nucleus; C:nuclear chromatin; F:protein heterodimerization activity; C:chromosome; P:chromatin silencing; C:nucleosome
sp	>TsM_000358000	0.000933674	lipoxygenase domain containing protein	oxygen-regulated 1	1335	20	0	0.521	2	C:intracellular; P:intracellular signal transduction
sp	>TsM_000833100	0.000919214	ubiquitin	Ubiquitin 4A	113	20	2.49e-60	0.617
sp	>TsM_000719500	0.000869215	endophilin B1	P29	239	20	4.62e-158	0.7915	1	C:cytoplasm
sp	>TsM_001220600	0.000859624	protein phosphatase 2C	phosphatase 2C	725	20	2.08e-169	0.649	3	F:protein serine/threonine phosphatase activity; F:metal ion binding; P:protein dephosphorylation	EC:3.1.3.16; EC:3.1.3.41
sp	>TsM_000415000	0.000854907	Transcription initiation factor TFIID subunit 9	transcription initiation factor tfiid subunit 9	243	20	1.11e-110	0.618	4	F:translation initiation factor activity; F:protein heterodimerization activity; P:DNA-templated transcription, initiation; P:translational initiation
sp	>TsM_000508800	0.000817884	coiled coil domain containing protein 86	Coiled-coil domain-containing 86	127	20	2.8e-27	0.6275	3	P:cellular macromolecule metabolic process; F:transferase activity; P:primary metabolic process
sp	>TsM_000592000	0.000780987	hypothetical protein	expressed conserved	399	3	1.05e-155	0.8067
sp	>TsM_000469900	0.000769416	phosphofurin acidic cluster	phosphofurin acidic cluster sorting	270	20	2.25e-109	0.658	1	P:protein targeting
sp	>TsM_000366800	0.000758184	receptor for egg jelly 6	polycystic kidney disease 1-like 2	137	20	1.95e-56	0.768	4	P:detection of mechanical stimulus; F:calcium channel activity; F:calcium ion binding; C:integral component of membrane
sp	>TsM_001138600	0.000741937	ribosome biogenesis protein BRX1	ribosome biogenesis BRX1 homolog	280	20	3.06e-170	0.7475
sp	>TsM_000208400	0.000726372	hypothetical protein	C8orf37-like isoform X1	143	20	1.25e-65	0.612
sp	>TsM_001196200	0.000709503	hypothetical protein	prominin isoform X1	732	17	0	0.5594	1	C:integral component of membrane
sp	>TsM_001015200	0.00069601	neurogenic locus notch protein	neurogenic locus notch	3134	20	0	0.593	1	C:integral component of membrane
sp	>TsM_000561500	0.000677421	arginine:serine rich splicing factor	arginine:serine rich splicing factor	460	7	0	0.6457	2	F:nucleotide binding; F:nucleic acid binding
sp	>TsM_001197400	0.000669198	laminin	Laminin subunit alpha-1	3570	5	0	0.83
sp	>TsM_000245200	0.0006616	c4b binding protein beta chain	c4b binding beta chain	628	20	0	0.488	3	F:G-protein coupled receptor activity; P:G-protein coupled receptor signaling pathway; C:membrane
sp	>TsM_000082100	0.00065123	Partitioning defective 3 protein B	partitioning defective 3 homolog	638	20	0	0.553	12	F:DNA binding; C:nucleus; F:zinc ion binding; P:histone lysine methylation; C:intracellular ribonucleoprotein complex; F:histone-lysine N-methyltransferase activity; P:ribosome biogenesis; F:methyltransferase activity; F:transferase activity; C:ribosome; C:intracellular; P:methylation
sp	>TsM_000457100	0.000649195	hypothetical protein	tyrosine phosphatase receptor type	161	4	3.56e-51	0.725	3	F:protein tyrosine phosphatase activity; C:integral component of membrane; P:peptidyl-tyrosine dephosphorylation	EC:3.1.3.16; EC:3.1.3.48; EC:3.1.3.41
sp	>TsM_000884100	0.000628434	cation efflux protein: zinc transporter	cation efflux : zinc transporter	1157	16	0	0.63	1	C:intracellular organelle
sp	>TsM_000313300	0.000603902	hypothetical protein	---NA---	172
sp	>TsM_000775400	0.000603902	hypothetical protein	expressed conserved	172	6	4.61e-67	0.6767	3	C:small-subunit processome; P:maturation of SSU-rRNA from tricistronic rRNA transcript (SSU-rRNA, 5.8S rRNA, LSU-rRNA); C:nucleolus
sp	>TsM_000907200	0.000595982	histone lysine N methyltransferase E(z)	histone lysine N methyltransferase Ez	1220	20	0	0.7735	8	F:nucleotide binding; C:nucleus; F:RNA binding; C:intracellular ribonucleoprotein complex; C:integral component of membrane; F:methyltransferase activity; P:RNA processing; P:methylation
sp	>TsM_001050600	0.00057867	RNA binding motif protein 25	RNA-binding 25	718	20	0	0.7135	5	F:nucleotide binding; P:regulation of alternative mRNA splicing, via spliceosome; C:spliceosomal complex; F:mRNA binding; P:mRNA processing
sp	>TsM_000650700	0.000577062	hypothetical protein	hypothetical protein EgrG_000673900	180	2	3.62e-50	0.785
sp	>TsM_000594400	0.000564518	hypothetical protein	protein boule	184	3	1.54e-16	0.8633	2	F:nucleotide binding; F:nucleic acid binding
sp	>TsM_001147100	0.000561466	diacylglycerol kinase zeta	diacylglycerol kinase zeta-like isoform X6	185	20	1.21e-49	0.6805	2	F:kinase activity; P:cellular process
sp	>TsM_001116400	0.000559199	transcription factor 20	Transcription factor 20	743	20	0	0.626	3	F:oxidoreductase activity; P:oxidation-reduction process; F:binding
sp	>TsM_001069800	0.000558447	f box and wd40 domain protein	beta- -like isoform X1	186	20	1.23e-88	0.6825	1	C:integral component of membrane
sp	>TsM_000802400	0.000552506	STARP antigen	STARP-like antigen	188	20	2.74e-81	0.6255	1	F:protein dimerization activity
sp	>TsM_000069600	0.000540058	nucleolar complex protein 2	nucleolar complex 2	577	20	0	0.618	8	C:Noc complex; P:cellular component biogenesis; F:protein binding; P:negative regulation of macromolecule metabolic process; C:nuclear lumen; P:regulation of primary metabolic process; C:preribosome, large subunit precursor; P:negative regulation of cellular metabolic process
sp	>TsM_000346600	0.000527265	brachyury protein	T-box transcription factor partial	197	20	1.17e-76	0.539	1	P:regulation of transcription, DNA-templated
sp	>TsM_000851100	0.000524602	hypothetical protein	serine:arginine repetitive matrix 1	396	3	1.27e-32	0.85	1	P:mRNA processing
sp	>TsM_000031600	0.000510006	DNA replication factor Cdt1	dna replication factor cdt1	611	20	0	0.5595	5	F:DNA binding; C:nucleus; P:DNA replication checkpoint; P:regulation of DNA-dependent DNA replication initiation; P:regulation of nuclear cell cycle DNA replication
sp	>TsM_000855700	0.000507928	Tetratricopeptide repeat	tetratricopeptide repeat	409	20	0	0.526	1	F:isomerase activity
sp	>TsM_000642200	0.000506689	glucosamine fructose 6 phosphate	glucosamine-fructose-6-phosphate aminotransferase	205	8	2.46e-72	0.7338	1	F:transferase activity
sp	>TsM_001181100	0.000496991	MRG binding protein	MRG MORF4L-binding	209	20	9.97e-98	0.636	3	C:integral component of membrane; C:H4/H2A histone acetyltransferase complex; P:regulation of transcription, DNA-templated
sp	>TsM_000734900	0.000494625	dual specificity protein phosphatase 19	dual specificity phosphatase 19-like	210	20	1.75e-111	0.6145	2	P:protein dephosphorylation; F:protein tyrosine/serine/threonine phosphatase activity	EC:3.1.3.16; EC:3.1.3.41
sp	>TsM_000052800	0.000487658	adiponectin receptor	ADIPOR-like receptor	213	20	5.15e-122	0.712	4	C:integral component of membrane; F:hormone binding; P:adiponectin-activated signaling pathway; C:plasma membrane
sp	>TsM_000106400	0.000472142	josephin 2	josephin 2	220	20	3.07e-143	0.655	3	F:omega peptidase activity; P:proteolysis; P:central nervous system morphogenesis	EC:3.4.19
sp	>TsM_000207700	0.000462678	DNA cross link repair 1A protein	DNA cross-link repair 1A	449	20	0	0.6145	3	P:DNA repair; C:nucleolus; F:5'-3' exodeoxyribonuclease activity	EC:3.1.11; EC:3.1.15
sp	>TsM_001040700	0.000456577	G protein regulated inducer of neurite outgrowth	G -regulated inducer of neurite outgrowth 3	455	20	0	0.684
sp	>TsM_000512600	0.000436434	intermediate filament protein	intermediate filament	239	20	2.65e-135	0.6435	2	F:structural molecule activity; C:intermediate filament
sp	>TsM_000520200	0.000436434	hypothetical protein	LAG1 longevity assurance	238	8	7.59e-101	0.655	4	C:nucleus; F:DNA binding; C:integral component of membrane; C:endoplasmic reticulum
sp	>TsM_000833700	0.000436434	ribosomal RNA small subunit methyltransferase	Ribosomal RNA small subunit methyltransferase NEP1	238	20	3.03e-164	0.7935	6	C:small-subunit processome; P:maturation of SSU-rRNA from tricistronic rRNA transcript (SSU-rRNA, 5.8S rRNA, LSU-rRNA); P:rRNA base methylation; F:rRNA (pseudouridine) methyltransferase activity; C:nucleolus; F:rRNA binding
sp	>TsM_000483700	0.000431897	hypothetical protein	hypothetical protein EgrG_001074200	481	12	0	0.57	1	C:integral component of membrane
sp	>TsM_000571500	0.000431001	acyl protein thioesterase 12	acyl- thioesterase 1,2 (lysophospholipase I,II)	241	20	1.76e-157	0.681	1	F:carboxylic ester hydrolase activity	EC:3.1.1.1
sp	>TsM_000985200	0.000422814	e3 ubiquitin protein ligase ubr2	E3 ubiquitin- ligase UBR2	1474	20	0	0.539	4	F:zinc ion binding; P:protein catabolic process; C:integral component of membrane; F:ligase activity
sp	>TsM_000965600	0.0004111	glutamate receptor AMPA	glutamate receptor AMPA	758	10	0	0.647	1	F:metal ion binding
sp	>TsM_000526400	0.000410558	outer dense fiber protein 3	outer dense fiber 3-like	253	20	4.28e-167	0.556	1	P:regulation of signal transduction
sp	>TsM_000842300	0.000403122	EF hand domain containing family member C2	EF-hand domain-containing family member C2	773	20	0	0.6855	1	F:calcium ion binding
sp	>TsM_000486500	0.000399505	atlastin 2	atlastin 2	520	20	0	0.7305	3	F:GTP binding; F:GTPase activity; C:integral component of membrane	EC:3.6.1.15
sp	>TsM_000824800	0.000399505	60S ribosomal protein L8	60S ribosomal L8	260	20	1.67e-174	0.922	7	C:focal adhesion; F:structural constituent of ribosome; P:cytoplasmic translation; C:membrane; C:cytosolic large ribosomal subunit; C:nucleolus; F:poly(A) RNA binding
sp	>TsM_000097800	0.000397974	WD40 repeat	wd40 repeat	522	20	0	0.766	2	C:Set1C/COMPASS complex; F:histone methyltransferase activity (H3-K4 specific)	EC:2.1.1.43
sp	>TsM_000932800	0.000389907	cleavage and polyadenylation specificity factor	cleavage and polyadenylation specificity factor subunit 1	1332	20	0	0.5655	2	F:nucleic acid binding; C:nucleus
sp	>TsM_001130100	0.000389213	apoptotic protease activating factor 1	apoptotic protease-activating factor 1 isoform X1	2136	20	0	0.533	4	P:proteolysis; P:regulation of apoptotic process; F:peptidase activity; F:ADP binding
sp	>TsM_000432600	0.000386138	prip interacting protein, pimt	Trimethylguanosine synthase	269	20	1.33e-159	0.6155	4	P:RNA methylation; P:7-methylguanosine RNA capping; F:methyltransferase activity; C:intracellular part
sp	>TsM_000072600	0.000384708	thyroid hormone receptor alpha	Thyroid hormone receptor beta-A	810	20	0	0.8685	9	F:thyroid hormone receptor activity; C:nucleus; F:zinc ion binding; P:transcription, DNA-templated; F:steroid hormone receptor activity; P:regulation of transcription, DNA-templated; F:sequence-specific DNA binding; P:steroid hormone mediated signaling pathway; P:intracellular receptor signaling pathway
sp	>TsM_000293100	0.000374986	palmitoyltransferase ZDHHC8	palmitoyltransferase ZDHHC5	554	20	0	0.5675	3	F:zinc ion binding; F:protein-cysteine S-palmitoyltransferase activity; C:integral component of membrane	EC:2.3.1.225
sp	>TsM_000838800	0.000371854	GA binding protein alpha chain	GA binding alpha chain	838	20	0	0.757	5	C:nucleus; P:cell differentiation; F:sequence-specific DNA binding; F:RNA polymerase II transcription factor activity, sequence-specific DNA binding; P:regulation of transcription from RNA polymerase II promoter
sp	>TsM_000933700	0.000359665	DNA RNA helicase, C termina	Helicase SKI2W	1444	20	0	0.7055	3	F:nucleic acid binding; F:ATP binding; F:helicase activity	EC:3.6.1.15
sp	>TsM_001107000	0.000359416	carbonyl reductase 1	carbonyl reductase 1	289	20	4.2e-179	0.7705	1	F:oxidoreductase activity
sp	>TsM_000934000	0.000354509	hypothetical protein	expressed conserved	586	4	3.52e-148	0.6975
sp	>TsM_000460100	0.000349147	ubiquitin ligase E3 alph	e3 ubiquitin ligase ubr2	595	20	0	0.6705	10	F:leucine binding; F:zinc ion binding; F:ubiquitin protein ligase activity; C:ubiquitin ligase complex; P:cellular response to leucine; P:ubiquitin-dependent protein catabolic process via the N-end rule pathway; C:cytoplasm; C:integral component of membrane; P:negative regulation of TOR signaling; F:ligase activity
sp	>TsM_000297200	0.000339448	synaptonemal complex protein 1	synaptonemal complex 1-like	918	17	0	0.6524	2	P:synaptonemal complex assembly; C:synaptonemal complex
sp	>TsM_001050900	0.000334709	mixed lineage leukemia protein mll	mixed lineage leukemia mll	2793	20	0	0.637	37	P:exploration behavior; P:protein complex assembly; P:embryonic hemopoiesis; P:negative regulation of cell proliferation; P:post-embryonic development; P:anterior/posterior pattern specification; P:paraxial mesoderm development; P:transcription from RNA polymerase II promoter; P:spleen development; F:unmethylated CpG binding; P:visual learning; P:positive regulation of transcription from RNA poly…	EC:2.1.1.43
sp	>TsM_000121600	0.000329488	copper transporting ATPase 1	copper transporting ATPase 1	2523	20	0	0.675	9	C:nucleus; F:ATP binding; F:copper ion binding; F:cation-transporting ATPase activity; P:transcription, DNA-templated; P:cation transmembrane transport; C:integral component of membrane; P:regulation of transcription, DNA-templated; P:metal ion transport	EC:3.6.1.3; EC:3.6.1.15
sp	>TsM_000989600	0.000325615	multidrug resistance protein 1	multidrug resistance 1	319	20	0	0.79	4	F:ATP binding; F:ATPase activity, coupled to transmembrane movement of substances; P:transmembrane transport; C:integral component of membrane	EC:3.6.1.3; EC:3.6.1.15
sp	>TsM_000877300	0.000319113	hypothetical protein	myosin iiia	651	4	0	0.74	1	F:nucleotide binding
sp	>TsM_000643300	0.000314761	cytosolic Fe S cluster assembly factor nubp1	cytosolic Fe-S cluster assembly factor nubp1	334	20	0	0.7255	6	F:purine ribonucleoside triphosphate binding; F:purine ribonucleoside binding; P:signal transduction; F:iron-sulfur cluster binding; C:intracellular; F:purine ribonucleotide binding
sp	>TsM_000606300	0.000313337	hypothetical protein	conserved hypothetical protein	663	4	0	0.7125
sp	>TsM_000934600	0.000309141	hypothetical protein	UPF0602 C4orf47 homolog	336	20	0	0.5515	6	C:nuclear envelope; F:actin filament binding; F:actin binding; C:viral envelope; P:cytoskeletal anchoring at nuclear membrane; C:LINC complex
sp	>TsM_000224900	0.000304608	FUS interacting serine arginine rich protein 1	FUS-interacting serine-arginine-rich 1	341	20	1.19e-47	0.6825	2	F:nucleotide binding; F:nucleic acid binding
sp	>TsM_001145200	0.000301659	bifunctional protein NCOAT	bifunctional NCOAT	1033	20	0	0.6245	2	P:protein metabolic process; F:hydrolase activity
sp	>TsM_000333700	0.00029481	Rho GTPase activating protein 21	Rho GTPase-activating 21-A	1058	20	0	0.683	5	F:DNA-directed 5'-3' RNA polymerase activity; P:signal transduction; F:GTPase activator activity; P:RNA biosynthetic process; P:positive regulation of GTPase activity	EC:2.7.7.6
sp	>TsM_000065700	0.000292595	serine protease inhibitor	serine protease inhibitor	356	20	0	0.67	3	C:extracellular space; P:proteolysis; F:peptidase activity
sp	>TsM_000228800	0.000289335	hypothetical protein	expressed conserved	359	12	0	0.6908	3	C:integral component of membrane; F:phosphotransferase activity, for other substituted phosphate groups; P:phospholipid biosynthetic process
sp	>TsM_000332500	0.000283543	phosphatidylinositol 3 kinase regulatory subunit	Phosphatidylinositol 3-kinase regulatory subunit alpha	1099	20	0	0.503	7	C:phosphatidylinositol 3-kinase complex; F:phosphatidylinositol 3-kinase regulator activity; P:regulation of phosphatidylinositol 3-kinase activity; P:phosphorylation; F:kinase activity; C:intracellular; P:intracellular signal transduction
sp	>TsM_000581900	0.000277731	hypothetical protein	BEN domain	374	4	1.84e-117	0.7875
sp	>TsM_000637900	0.000275156	supervillin	Supervillin	755	6	0	0.7167	2	F:actin filament binding; P:cytoskeleton organization
sp	>TsM_000122500	0.000269795	nuclear pore membrane glycoprotein 210	nuclear pore membrane glyco 210	2310	20	0	0.5065	1	C:integral component of membrane
sp	TsM_001273700	0.000268401		tyrosine- phosphatase corkscrew isoform X1	387	20	0	0.7535	2	F:protein tyrosine phosphatase activity; P:peptidyl-tyrosine dephosphorylation	EC:3.1.3.16; EC:3.1.3.48; EC:3.1.3.41
sp	>TsM_000478800	0.000267021	activating signal cointegrator 1 complex subunit	activating signal cointegrator 1 complex subunit 2	778	20	0	0.4835	3	C:nucleus; P:regulation of transcription, DNA-templated; C:activating signal cointegrator 1 complex
sp	>TsM_000543200	0.000266793	GRIP and coiled coil domain containing protein	GRIP and coiled coil domain containing	1168	5	0	0.82	2	P:protein targeting to Golgi; C:intracellular
sp	>TsM_000676900	0.0002639	myosin heavy chain	myosin heavy chain	1968	5	0	0.966	4	C:myosin complex; F:ATP binding; F:actin binding; F:motor activity
sp	>TsM_001061100	0.000255212	hypothetical protein	expressed conserved	407	2	4.25e-87	0.715
sp	>TsM_000803000	0.000254586	hypothetical protein	hemicentin 1	408	4	3.87e-158	0.8775	2	F:calcium ion binding; C:integral component of membrane
sp	>TsM_000893800	0.000251809	transcription elongation factor SPT6	transcription elongation factor spt6	1650	20	0	0.698	6	F:DNA binding; F:translation elongation factor activity; P:regulation of DNA-templated transcription, elongation; P:nucleobase-containing compound metabolic process; P:translational elongation; P:regulation of transcription from RNA polymerase II promoter
sp	>TsM_001246600	0.000251504	pre mRNA splicing factor ATP dependent	pre-mRNA-splicing factor ATP-dependent RNA helicase DHX16	858	20	0	0.8215	6	F:ATP binding; C:cytoplasm; C:spliceosomal complex; F:ATP-dependent RNA helicase activity; F:poly(A) RNA binding; P:mRNA splicing, via spliceosome	EC:3.6.1.3; EC:3.6.1.15
sp	>TsM_000222500	0.000247312	ribosomal protein s6 kinase beta 1	agc family kinase	420	20	8.32e-125	0.5915	2	P:phosphorylation; F:kinase activity
sp	>TsM_001101800	0.00024614	heterogeneous nuclear ribonucleoprotein A0	daz associated 1	422	20	0	0.6715	5	F:nucleotide binding; F:nucleic acid binding; C:intracellular ribonucleoprotein complex; F:metal ion binding; C:viral nucleocapsid
sp	>TsM_001131900	0.000241842	cancer susceptibility candidate protein 1	cancer susceptibility candidate 1	859	20	0	0.585
sp	>TsM_001132800	0.000240443	pumilio domain containing protein	pumilio domain containing	864	20	0	0.599	3	C:intracellular organelle; F:RNA binding; F:metal ion binding
sp	>TsM_000089600	0.000239887	fimbrin:plastin	plastin-2 isoform X2	433	20	0	0.7055	1	F:actin binding
sp	>TsM_000963400	0.000237964	hypothetical protein	expressed conserved	873	6	0	0.6883	1	C:membrane
sp	TsM_000328400	0.000236071	G protein coupled receptor kinase 6	G -coupled receptor kinase 6 isoform X2	441	20	0	0.7565	4	F:ATP binding; F:G-protein coupled receptor kinase activity; P:signal transduction; P:protein phosphorylation	EC:2.7.11; EC:2.7.11.16
sp	>TsM_001226400	0.000233944	homeobox protein nk 2 ; neural gene activation	homeobox Nkx-	445	20	1.2e-88	0.679	5	C:nucleus; P:system development; P:regulation of transcription, DNA-templated; F:sequence-specific DNA binding; P:cellular process
sp	>TsM_000403900	0.000226546	Glycogenin 1	glycogenin 1	918	20	0	0.6905	7	F:transferase activity, transferring glycosyl groups; F:RNA binding; P:tRNA processing; C:integral component of membrane; F:methyltransferase activity; P:rRNA processing; P:methylation
sp	>TsM_000974800	0.000225073	oligomeric Golgi complex subunit 1	conserved oligomeric Golgi complex subunit 1 isoform X2	923	20	0	0.5195	2	C:Golgi transport complex; P:intra-Golgi vesicle-mediated transport
sp	>TsM_000882300	0.000217304	NADH dehydrogenase (ubiquinone) flavoprotein 1	NADH dehydrogenase [ubiquinone] flavo mitochondrial	478	20	0	0.866	5	F:FMN binding; F:NAD binding; F:NADH dehydrogenase (ubiquinone) activity; P:oxidation-reduction process; F:4 iron, 4 sulfur cluster binding	EC:1.6.99.5; EC:1.6.99.3; EC:1.6.5.3
sp	>TsM_001199700	0.000217304	innexin unc 9	innexin unc 9	478	20	0	0.6985	3	C:gap junction; P:ion transport; C:integral component of membrane
sp	>TsM_000499800	0.00021461	palmitoyltransferase ZDHHC3	palmitoyltransferase ZDHHC3 isoform X1	484	20	0	0.6275	3	F:zinc ion binding; F:protein-cysteine S-palmitoyltransferase activity; C:integral component of membrane	EC:2.3.1.225
sp	>TsM_000316700	0.000211335	Tesmin TSO1, CXC	lin-54 homolog	983	20	0	0.6805	6	F:core promoter sequence-specific DNA binding; P:multicellular organism development; C:autosome; C:DRM complex; P:regulation of transcription, DNA-templated; C:condensed nuclear chromosome
sp	>TsM_000914500	0.00021112	serine:threonine protein kinase	serine:threonine kinase	985	20	0	0.815	30	C:lateral plasma membrane; F:protein kinase activator activity; P:protein autophosphorylation; F:lipid binding; F:magnesium ion binding; F:ATP binding; P:neuron migration; P:regulation of axonogenesis; P:establishment or maintenance of epithelial cell apical/basal polarity; C:microtubule bundle; P:Wnt signaling pathway; P:activation of protein kinase activity; P:positive regulation of neuron proj…	EC:2.7.11; EC:2.7.11.26
sp	>TsM_000769400	0.000210692	glycerol 3 phosphate acyltransferase 3	Glycerol-3-phosphate acyltransferase 4	493	20	0	0.692	3	F:transferase activity, transferring acyl groups; P:glycerolipid metabolic process; C:integral component of membrane
sp	>TsM_000544800	0.000209841	glutamine rich 2	glutamine rich 2	496	9	1.93e-175	0.5133	1	P:signal transduction
sp	>TsM_000818400	0.000209841	erythrocyte membrane protein	Microtubule-associated 1B	496	20	0	0.506	3	P:microtubule cytoskeleton organization; C:microtubule; F:microtubule binding
sp	>TsM_001064300	0.000206709	hemicentin 1	Hemicentin-1	1005	20	0	0.589	1	F:calcium ion binding
sp	>TsM_000374900	0.000203869	protein FAM160A1	FAM160A1 isoform X1	1019	20	0	0.5265
sp	>TsM_000134200	0.000203669	coiled coil domain containing protein 65	coiled-coil domain-containing 65-like	510	20	0	0.6835
sp	>TsM_001024900	0.000202478	WD40 repeat, Beige and FYVE domain containing protein	WD repeat and FYVE domain-containing 3	3592	20	0	0.7315	4	F:metal ion binding; C:endomembrane system; C:extrinsic component of membrane; F:phospholipid binding
sp	>TsM_000189500	0.000197099	hypothetical protein	Armadillo type fold	527	4	0	0.7975
sp	>TsM_000471800	0.000196354	hypothetical protein	torsin-1A-interacting 2-like	529	19	6.91e-148	0.5421	6	F:ATP binding; C:membrane; C:integral component of membrane; P:phosphorylation; F:nucleobase-containing compound kinase activity; P:nucleobase-containing compound metabolic process
sp	>TsM_000085600	0.000195614	Zinc finger, FLYWCH type	Zinc finger FLYWCH type	531	8	0	0.7775	1	F:metal ion binding
sp	>TsM_000021600	0.000194515	cyclic AMP responsive element binding protein	cyclic AMP-responsive element-binding 3 4 isoform X2	534	20	0	0.6705	7	F:transcription factor activity, sequence-specific DNA binding; C:membrane; C:endoplasmic reticulum; C:Golgi apparatus; F:sequence-specific DNA binding; P:positive regulation of transcription from RNA polymerase II promoter; P:cellular process
sp	>TsM_001070900	0.000193609	natriuretic peptide receptor 1	phosphate ABC transporter substrate-binding	1073	20	0	0.5725	9	C:guanylate cyclase complex, soluble; F:ATP binding; P:cGMP biosynthetic process; P:signal transduction; F:guanylate cyclase activity; F:protein kinase activity; P:protein phosphorylation; C:plasma membrane; F:adenylate cyclase activity	EC:4.6.1.1; EC:4.6.1.2
sp	>TsM_000671800	0.000191999	7SK snRNA methylphosphate capping enzyme	7sk snrna methylphosphate capping enzyme	541	20	0	0.616	2	F:methyltransferase activity; P:methylation
sp	>TsM_000366400	0.000180332	hypothetical protein	hypothetical transcript	576	8	0	0.6288
sp	>TsM_000801300	0.000171405	hypothetical protein	hypothetical transcript	606	6	0	0.7433
sp	>TsM_000282400	0.000171122	proteasome associated protein ECM29	proteasome associated ECM29	2429	20	0	0.6245	3	F:protein complex scaffold; C:proteasome complex; P:proteasome assembly
sp	>TsM_000372400	0.000169724	WD repeat and HMG box DNA binding protein 1	WD repeat and HMG-box DNA-binding 1	1224	20	0	0.533	1	F:DNA binding
sp	>TsM_000221600	0.000167941	tubulin polyglutamylase TTLL5	Tubulin polyglutamylase TTLL5	1237	20	0	0.713	1	P:cellular protein modification process
sp	>TsM_001125100	0.00016713	dedicator of cytokinesis protein 8	dedicator of cytokinesis 8 isoform X5	1243	20	0	0.455	4	P:small GTPase mediated signal transduction; F:guanyl-nucleotide exchange factor activity; C:intracellular; P:positive regulation of GTPase activity
sp	>TsM_000672600	0.000161709	ral GTPase activating protein subunit	ral GTPase activating subunit	1927	20	0	0.5265	3	P:regulation of small GTPase mediated signal transduction; F:GTPase activator activity; P:positive regulation of GTPase activity
sp	>TsM_000865900	0.000161542	Homeodomain	Bromodomain-containing 8	643	6	0	0.6817	1	F:DNA binding
sp	>TsM_000958100	0.000155496	hypothetical protein	family S10 non-peptidaseue	669	2	0	0.7
sp	TsM_000381000	0.000155032	ATP dependent RNA helicase DDX55	ATP-dependent RNA helicase DDX55	670	20	0	0.6735	3	F:ATP binding; F:RNA binding; F:helicase activity	EC:3.6.1.15
sp	>TsM_001025300	0.00014924	LIM class homeodomain transcription factor, Lhx3	LIM homeobox Lhx3-like	696	20	0	0.6645	5	C:nucleus; F:zinc ion binding; F:catalytic activity; P:regulation of transcription, DNA-templated; F:sequence-specific DNA binding
sp	>TsM_000729600	0.000146711	Rho GTPase activating protein 12	Rho GTPase activating 12	708	20	0	0.535	1	P:signal transduction
sp	>TsM_000753600	0.000144869	cleavage and polyadenylation specificity factor	cleavage and polyadenylation specificity factor subunit 3-like	717	20	0	0.775	1	F:hydrolase activity
sp	>TsM_000506500	0.000144667	WD repeat containing protein 33	pre-mRNA 3 end processing WDR33	718	20	0	0.755	2	C:mRNA cleavage and polyadenylation specificity factor complex; P:mRNA cleavage
sp	>TsM_000449700	0.00014268	origin recognition complex subunit 3	origin recognition complex subunit 3	729	20	0	0.6175	3	F:DNA binding; P:DNA replication; C:nuclear origin of replication recognition complex
sp	>TsM_000630300	0.000140461	rho associated protein kinase 1	Rho-associated kinase partial	1479	20	0	0.658	29	P:negative regulation of angiogenesis; P:regulation of establishment of endothelial barrier; P:negative regulation of bicellular tight junction assembly; P:protein phosphorylation; P:negative regulation of protein binding; P:negative regulation of neuron apoptotic process; P:cortical actin cytoskeleton organization; F:ATP binding; P:apoptotic process; C:ruffle; C:lamellipodium; P:regulation of ke…	EC:2.7.11
sp	>TsM_000984200	0.000137033	tripeptidyl peptidase 2	Tripeptidyl-peptidase 2	1516	20	0	0.5615	2	P:proteolysis; F:serine-type endopeptidase activity	EC:3.4.21
sp	>TsM_000669900	0.000136493	family C2 unassigned peptidase (C02 family)	family C2 unassigned peptidase (C02 family)	761	20	0	0.6715	4	F:calcium ion binding; P:proteolysis; F:calcium-dependent cysteine-type endopeptidase activity; C:intracellular part	EC:3.4.22
sp	>TsM_000575400	0.000135779	paraplegin	Paraplegin	765	20	0	0.6765	4	F:ATP binding; P:proteolysis; C:integral component of membrane; F:metalloendopeptidase activity	EC:3.4.24
sp	>TsM_000341400	0.000130002	Zinc finger, C2H2 type	zinc finger C2H2 type	799	9	0	0.6744	1	F:metal ion binding
sp	>TsM_000945600	0.000127449	Nucleotidyltransferase	non-canonical poly(A) RNA polymerase PAPD5-like	815	20	0	0.693	4	F:ATP binding; F:nucleotidyltransferase activity; F:protein kinase activity; P:protein phosphorylation
sp	>TsM_000882800	0.000125981	RUN	DENN domain-containing 5B isoform X2	1649	20	0	0.6065	1	F:RNA binding
sp	>TsM_000151500	0.00012467	vacuolar protein sorting associated protein	Vacuolar sorting associated	5000	5	0	0.828
sp	>TsM_000655200	0.000123362	gynecophoral canal protein	gynecophoral canal	842	20	0	0.641
sp	>TsM_001083400	0.000121629	muscle myosin heavy chain	muscle myosin heavy chain	854	18	0	0.5183	2	P:protein targeting to Golgi; C:intracellular
sp	>TsM_000465500	0.00011817	Fibronectin type III domain containing protein	fibronectin type-III domain-containing 3A-like isoform X1	880	20	0	0.7585	1	C:membrane
sp	>TsM_001134000	0.000117104	teneurin 2	EGF region	887	20	0	0.5015	1	C:integral component of membrane
sp	>TsM_000182700	0.000114902	multivalent antigen sj tpi; multivalent antigen sj gapdh	Paramyosin	904	20	0	0.664	2	C:myosin complex; F:motor activity	EC:3.6.1.15
sp	>TsM_000930600	0.000112904	bromodomain containing 2	bromodomain containing 2	920	20	0	0.651
sp	>TsM_000619700	0.000112415	GC rich sequence DNA binding factor 1	PAX3- and PAX7-binding partial	924	20	0	0.552	4	C:nucleus; F:DNA binding; F:transcription factor activity, sequence-specific DNA binding; P:regulation of transcription, DNA-templated
sp	>TsM_001031400	0.000112051	multidrug resistance associated protein 1	multidrug resistance-associated 1 isoform X5	928	20	0	0.6595	7	C:nucleus; F:ATP binding; F:ATPase activity, coupled to transmembrane movement of substances; P:transmembrane transport; C:cytoplasm; F:metal ion binding; C:integral component of membrane	EC:3.6.1.3; EC:3.6.1.15
sp	>TsM_001208200	0.000107974	RNA polymerase associated protein CTR9	RNA polymerase-associated CTR9 homolog	962	20	0	0.7255	5	P:histone modification; C:Cdc73/Paf1 complex; P:regulation of transcription, DNA-templated; P:regulation of histone H3-K4 methylation; F:RNA polymerase II core binding
sp	>TsM_000378900	0.000106863	E3 ubiquitin protein ligase TRIM37	E3 ubiquitin- ligase TRIM37 isoform X1	972	20	0	0.708	3	F:zinc ion binding; C:intracellular; F:ligase activity
sp	>TsM_001184900	0.000106535	BTB:POZ domain containing protein 10	BTB POZ domain-containing 10-like	975	20	0	0.8205
sp	>TsM_000910200	0.000104498	ran binding protein 9	ran binding 9	994	20	0	0.5405	4	C:nucleus; C:cytoplasm; C:membrane; C:integral component of membrane
sp	>TsM_000467700	0.000103457	E3 SUMO protein ligase RanBP2	E3 SUMO- ligase 2	2008	20	0	0.5795	4	C:intracellular organelle; F:zinc ion binding; P:intracellular transport; F:ligase activity
sp	>TsM_000919000	9.67144e-05	telomerase binding protein EST1A	Telomerase-binding EST1A	1074	20	0	0.5765	10	F:nucleic acid binding; P:nucleic acid metabolic process; C:nuclear part; P:regulation of biological quality; P:regulation of macromolecule metabolic process; P:cellular macromolecule metabolic process; F:nuclease activity; C:intracellular non-membrane-bounded organelle; C:macromolecular complex; P:regulation of cellular metabolic process
sp	>TsM_000033400	9.60437e-05	eukaryotic translation initiation factor 2 alpha	Eukaryotic translation initiation factor 2-alpha kinase 4	2164	20	0	0.5315	6	F:translation initiation factor activity; F:ATP binding; C:integral component of membrane; F:protein kinase activity; P:translational initiation; P:protein phosphorylation
sp	>TsM_001119400	9.40011e-05	Zinc finger, CCCH type	Zinc finger CCCH type	1105	8	0	0.5963	1	F:metal ion binding
sp	>TsM_000429100	9.29912e-05	rhoptry protein	eri1 exoribonuclease 2	1117	20	0	0.6665	3	F:nucleic acid binding; F:nuclease activity; P:exonucleolytic trimming to generate mature 3'-end of 5.8S rRNA from tricistronic rRNA transcript (SSU-rRNA, 5.8S rRNA, LSU-rRNA)
sp	>TsM_000329700	9.09555e-05	sex determining protein fem 1	fem-1 homolog CG6966 isoform X1	1142	20	0	0.723
sp	>TsM_000068700	8.84763e-05	hypothetical protein	hypothetical protein EgrG_000924200	1174	12	0	0.6117
sp	>TsM_001232000	8.70672e-05	monocarboxylate transporter	Monocarboxylate transporter	223	17	1.82e-97	0.7424	3	P:transmembrane transport; C:integral component of membrane; F:monocarboxylic acid transmembrane transporter activity
sp	>TsM_000247400	7.76898e-05	Actin-bining, FH2 domain containing protein 3	FH1 FH2 domain-containing 3	1337	20	0	0.6825
sp	>TsM_000628700	6.80676e-05	cell polarity protein; lethal giant larvae	cell polarity	1526	20	0	0.5435	2	P:regulation of cellular process; P:single-organism process
sp	>TsM_000677000	6.10648e-05	zinc finger protein 26	gastrula zinc finger -like	1701	20	0	0.6005	2	F:nucleic acid binding; F:metal ion binding
sp	>TsM_000802700	6.0531e-05	TNFR CD27 30 40 95 cysteine rich region	TNFR CD27 30 40 95 cysteine rich region	1716	20	0	0.5605	1	C:integral component of membrane
sp	>TsM_000358200	4.47721e-05	cadherin EGF LAG seven pass G type receptor 1	cadherin EGF LAG seven pass G type receptor 1	2320	20	0	0.5	3	F:transmembrane signaling receptor activity; C:integral component of membrane; P:cell surface receptor signaling pathway
sp	>TsM_000688100	4.06064e-05	ryanodine receptor 44f	Ryanodine receptor 44F	2558	20	0	0.7125	5	F:ryanodine-sensitive calcium-release channel activity; F:calcium ion binding; C:integral component of membrane; P:release of sequestered calcium ion into cytosol; C:intracellular
sp	>TsM_000834500	3.53785e-05	talin 2	talin-1-like isoform X1	2937	20	0	0.638	7	C:cytoskeleton; C:focal adhesion; F:actin binding; C:ruffle; F:structural constituent of cytoskeleton; F:insulin receptor binding; P:cytoskeletal anchoring at plasma membrane
sp	>TsM_000318300	3.46007e-05	ubiquitin carboxyl terminal hydrolase	probable ubiquitin carboxyl-terminal hydrolase FAF-X isoform X1	3002	20	0	0.536	3	P:protein deubiquitination; F:thiol-dependent ubiquitinyl hydrolase activity; P:ubiquitin-dependent protein catabolic process	EC:3.4.19.12

## Sheet: Taenia proteins-Sample2
T	ID	NSAF	Anotacion	Description	Length	#Hits	e-Value	sim mean	#GO	GO Names list	Enzyme Codes list	InterPro IDs
sp	TsM_000950200	0.0240542	KRAB A domain containing protein	RNA directed DNA polymerase reverse transcriptase	185	20	2.75e-42	0.686	4	F:nucleic acid binding; F:RNA-directed DNA polymerase activity; P:DNA integration; P:RNA-dependent DNA biosynthetic process	EC:2.7.7.49
sp	TsM_001023700	0.0169231	beta 1,3 n acetylglucosaminyltransferase,putati	beta 13 n galactosyltransferase	168	20	1.95e-62	0.6705	4	C:integral component of membrane; P:protein glycosylation; F:galactosyltransferase activity; C:Golgi membrane
sp	TsM_000994700	0.0106469	hypothetical protein	histone acetyltransferase myst4	685	3	0	0.6633	5	C:nucleus; F:histone acetyltransferase activity; F:zinc ion binding; P:regulation of transcription, DNA-templated; P:histone acetylation	EC:2.3.1.48
sp	TsM_000608300	0.00943947	s adenosylmethionine mitochondrial carrier	S adenosylmethionine mitochondrial carrier	550	20	9.83e-169	0.5625	6	P:transmembrane transport; F:structural constituent of ribosome; C:membrane; C:integral component of membrane; P:transport; P:translation
sp	TsM_001032700	0.00925163	hypothetical protei	EGF type 3	481	20	0	0.512	4	F:DNA primase activity; C:membrane; C:integral component of membrane; P:DNA replication, synthesis of RNA primer
sp	>TsM_000126600	0.00828684	tubulin polyglutamylase TTLL4	tubulin polyglutamylase ttll4	358	8	2.39e-151	0.7613	1	P:protein polyglutamylation
sp	TsM_001248000	0.00598123	hypothetical protein	---NA---	124
sp	TsM_001062000	0.00554993	hypothetical protein	expressed conserved	735	8	0	0.6625	3	P:rRNA modification; F:rRNA methyltransferase activity; P:methylation
sp	TsM_000756300	0.00492944	twitchin	expressed conserved	2967	20	0	0.676	3	F:ATP binding; F:protein kinase activity; P:protein phosphorylation
sp	TsM_000997900	0.00486662	hypothetical protei	WD repeat containing 6	254	4	1.94e-87	0.7725
sp	TsM_001111900	0.00382305	hypothetical protein	Immunoglobulin	97	3	9.32e-19	0.85	1	C:integral component of membrane
sp	TsM_000374700	0.00353177	hypothetical protein	---NA---	35
sp	TsM_000796300	0.00353177	puromycin sensitive aminopeptidase	Puromycin-sensitive aminopeptidase	175	20	1.02e-33	0.624	9	F:zinc ion binding; C:extracellular exosome; C:cytoplasm; P:proteolysis; F:aminopeptidase activity; P:cellular response to hypoxia; P:cellular metabolic process; P:positive regulation of protein targeting to mitochondrion; F:metallopeptidase activity	EC:3.4.11
sp	>TsM_000135200	0.00348203	rab	Ras-related Rab-11A	213	20	3.22e-156	0.827	20	C:cortical granule; P:small GTPase mediated signal transduction; P:embryo development ending in birth or egg hatching; P:cortical granule exocytosis; P:protein transport; P:cytokinesis; C:Golgi membrane; P:receptor-mediated endocytosis; F:GTP binding; P:eggshell formation; P:nematode larval development; F:GTPase activity; C:spindle pole body; P:apoptotic process; C:spindle; C:cytosol; C:transport…	EC:3.6.1.15
sp	TsM_000810900	0.00339771	ubiquitin carboxyl terminal hydrolase 36	ubiquitin carboxyl-terminal hydrolase 42 isoform X1 [Xenopus tropicalis]	764	20	0	0.595	3	P:protein deubiquitination; F:thiol-dependent ubiquitinyl hydrolase activity; P:ubiquitin-dependent protein catabolic process	EC:3.4.19.12
sp	>TsM_000043400	0.00329632	mitochondrial thiamine pyrophosphate carrier	mitochondrial thiamine pyrophosphate carrier	300	20	0	0.6375	3	P:mitotic spindle assembly checkpoint; P:transmembrane transport; C:integral component of membrane
sp	TsM_000761000	0.0028359	hypothetical protein	hypothetical transcript	741	20	0	0.653	1	C:integral component of membrane
sp	TsM_000410900	0.00274694	aminoacyl tRNA synthetase complex interacting	aminoacyl tRNA synthase complex interacting	181	19	7.43e-10	0.7442	14	F:tRNA binding; P:translation; F:nucleotide binding; P:tRNA aminoacylation for protein translation; F:tyrosine-tRNA ligase activity; F:ATP binding; F:aminoacyl-tRNA ligase activity; P:tyrosyl-tRNA aminoacylation; F:RNA binding; F:methionine-tRNA ligase activity; C:cytoplasm; C:membrane; C:integral component of membrane; F:ligase activity
sp	TsM_001107700	0.00261583	nuclear receptor co repressor related (ncor)	Nuclear receptor corepressor 1	2222	20	0	0.5715	3	C:nucleus; F:DNA binding; F:protein binding
sp	TsM_000700300	0.0025693	ubiquitin protein ligase BRE1	Ubiquitin- ligase BRE1	433	9	0	0.7	4	F:zinc ion binding; F:carbohydrate binding; C:intracellular; F:ligase activity
sp	TsM_000927700	0.00253007	hypothetical protein	hypothetical transcript	342	4	3.95e-164	0.8025	2	C:integral component of membrane; C:endoplasmic reticulum
sp	TsM_000810500	0.00247968	protocadherin 1	protocadherin 1	997	20	0	0.5655	4	F:calcium ion binding; C:integral component of membrane; P:homophilic cell adhesion via plasma membrane adhesion molecules; C:plasma membrane
sp	TsM_000685200	0.00247224	Cysteine rich PDZ binding protein	Cysteine-rich PDZ-binding	100	20	1.04e-62	0.8025
sp	TsM_000683300	0.00244293	COP9 signalosome complex subunit 7b	COP9 signalosome complex subunit 7b	253	20	3.24e-144	0.6135	1	C:nucleoplasm
sp	TsM_001106300	0.00235452	protein kinase	SCY1 partial	210	6	6.76e-100	0.775	5	F:ATP binding; F:RNA-directed DNA polymerase activity; P:RNA-dependent DNA biosynthetic process; F:protein kinase activity; P:protein phosphorylation	EC:2.7.7.49
sp	TsM_000880300	0.0023323	sn1 specific diacylglycerol lipase beta	sn1 specific diacylglycerol lipase beta	636	20	0	0.5335	4	P:lipid metabolic process; C:integral component of membrane; P:cellular process; F:hydrolase activity
sp	TsM_000736900	0.0023062	glutamate receptor ionotropic kainate 3	glutamate receptor ionotropic kainate 3	268	20	2.11e-107	0.5615	7	C:postsynaptic membrane; P:ion transmembrane transport; C:integral component of membrane; C:cell junction; P:ionotropic glutamate receptor signaling pathway; F:ionotropic glutamate receptor activity; F:extracellular-glutamate-gated ion channel activity
sp	TsM_001012900	0.00228911	Basic leucine zipper (bZIP) transcription factor	Basic leucine zipper bZIP transcription factor	162	4	1.76e-35	0.8275	3	F:transcription factor activity, sequence-specific DNA binding; P:regulation of transcription, DNA-templated; F:sequence-specific DNA binding
sp	TsM_000136600	0.00226811	hypothetical protein	activated cdc42 kinase 1	109	2	5.61e-46	0.955	5	F:ATP binding; P:peptidyl-tyrosine phosphorylation; F:protein tyrosine kinase activity; F:oxidoreductase activity; P:oxidation-reduction process	EC:2.7.10
sp	TsM_000165800	0.00224749	hypothetical protein	---NA---	55
sp	TsM_000996600	0.00223395	KRAB A domain containing protein	RNA directed DNA polymerase reverse transcriptase	166	20	3.09e-68	0.678	4	F:nucleic acid binding; F:RNA-directed DNA polymerase activity; P:DNA integration; P:RNA-dependent DNA biosynthetic process	EC:2.7.7.49
sp	TsM_000576300	0.00216863	mitochondrial F1F0 ATP synthase subunit epsilon	ATP synthase subunit mitochondrial-like isoform X2	57	20	1.08e-28	0.6735	5	C:mitochondrial proton-transporting ATP synthase complex, catalytic core F(1); F:proton-transporting ATPase activity, rotational mechanism; F:binding; P:ATP synthesis coupled proton transport; F:proton-transporting ATP synthase activity, rotational mechanism	EC:3.6.1.3; EC:3.6.1.15
sp	TsM_000800100	0.00199374	hypothetical protein	rho GTPase activating 7	124	4	9.71e-27	0.7475	1	P:signal transduction
sp	TsM_001112200	0.00195177	ALG11 protein	GDP-Man:Man(3) c(2)-PP-Dol alpha-1,2-mannosyltransferase	190	20	2.72e-117	0.6635	2	C:integral component of membrane; F:transferase activity
sp	TsM_000626700	0.00191647	yippee protein	yippee	129	20	5.53e-90	0.865	6	F:zinc ion binding; F:metallocarboxypeptidase activity; P:proteolysis; C:integral component of membrane; P:oxidation-reduction process; F:peptide-methionine (R)-S-oxide reductase activity	EC:3.4.17; EC:1.8.4.12
sp	TsM_000231200	0.00181782	cytoplasmic actin	partial	136	20	2.81e-36	0.672	4	F:nucleotide binding; F:ATP binding; C:cytoskeleton; C:cytoplasm
sp	TsM_000103000	0.00173288	eukaryotic translation initiation factor 3	Eukaryotic translation initiation factor 3 subunit C	856	20	0	0.731	12	C:nucleus; F:DNA binding; F:translation initiation factor activity; P:formation of translation preinitiation complex; C:eukaryotic 43S preinitiation complex; F:protein heterodimerization activity; C:nucleosome; C:eukaryotic 48S preinitiation complex; F:translation initiation factor binding; P:regulation of translational initiation; P:nucleosome assembly; C:eukaryotic translation initiation factor…
sp	TsM_000699000	0.00173288	Vesicle transport protein SEC20	Vesicle transport SEC20	215	9	1.57e-124	0.6611	1	C:integral component of membrane
sp	TsM_000542500	0.00164816	alpha adducin	adducin related	675	20	0	0.6645	2	F:catalytic activity; P:nucleoside metabolic process
sp	TsM_001174700	0.00163364	splicing factor arginine:serine rich	splicing factor arginine:serine rich	454	20	4.04e-153	0.7685	2	F:nucleotide binding; F:nucleic acid binding
sp	TsM_000772900	0.00162647	39S ribosomal protein L47, mitochondrial	39S ribosomal mitochondrial	228	20	1.79e-116	0.72	3	F:structural constituent of ribosome; P:mitochondrial translation; C:mitochondrial large ribosomal subunit
sp	TsM_000149700	0.00161584	hypothetical protein	hypothetical transcript	153	20	7.27e-89	0.7085	2	C:membrane; C:integral component of membrane
sp	TsM_000097200	0.00160535	hypothetical protein	hypothetical protein EGR_08648	77	1	6.36e-05	0.62
sp	TsM_000850700	0.00157803	DNA topoisomerase 1	DNA topoisomerase 1	705	20	0	0.8085	9	F:DNA binding; P:chromatin remodeling; P:DNA replication; P:chromosome segregation; F:DNA topoisomerase type I activity; C:replication fork protection complex; F:DNA topoisomerase type II (ATP-hydrolyzing) activity; P:DNA topological change; C:nucleolus	EC:3.6.1.3; EC:5.99.1; EC:5.99.1.3; EC:5.99.1.2; EC:3.6.1.15
sp	TsM_000090900	0.00152608	arginine:serine rich coiled coil protein 2	arginine serine-rich coiled-coil 2 isoform X3	162	20	3.48e-97	0.7095	3	P:regulation of alternative mRNA splicing, via spliceosome; C:spliceosomal complex; F:mRNA binding
sp	TsM_000702100	0.00151671	echinoderm microtubule associated protein	Echinoderm microtubule-associated -like 1	166	20	6.93e-80	0.599	1	C:integral component of membrane
sp	TsM_001170800	0.00151362	Heat shock 70 kDa protein 4	heat shock 70 kDa cognate 4	490	20	0	0.8035	1	F:ATP binding
sp	TsM_000569600	0.00143735	nuclear factor 1 A type	nuclear factor 1 A type	258	7	2.67e-132	0.8629	11	F:GTP binding; P:negative regulation of transcription from RNA polymerase II promoter; C:nucleus; C:cytoplasm; F:GTPase activity; P:DNA replication; F:structural constituent of cytoskeleton; P:positive regulation of transcription from RNA polymerase II promoter; C:microtubule; F:RNA polymerase II transcription factor activity, sequence-specific DNA binding; P:microtubule-based process	EC:3.6.1.15
sp	TsM_000473500	0.00142904	hypothetical protein	hypothetical protein EGR_08340	173	4	9.51e-26	0.765
sp	TsM_000303000	0.00137347	hypothetical protein	expressed conserved	90	4	2.84e-43	0.8825
sp	TsM_000222000	0.00137093	CDK5 regulatory subunit associated protein 1	CDK5 regulatory subunit-associated 1 isoform X1	541	20	0	0.744	3	P:RNA modification; F:4 iron, 4 sulfur cluster binding; F:transferase activity
sp	TsM_000259300	0.00131502	hypothetical protein	expressed conserved	94	8	8.76e-52	0.75	1	C:integral component of membrane
sp	TsM_000744000	0.00128763	transcription factor protein	DNA-binding D-ETS-3	96	20	1.06e-46	0.9405	21	P:cell proliferation; P:signal transduction; F:RNA polymerase II core promoter proximal region sequence-specific DNA binding; P:transcription from RNA polymerase II promoter; P:blood circulation; P:endocardial cushion development; F:chromatin binding; P:endocardial cushion to mesenchymal transition involved in heart valve formation; P:protein phosphorylation; P:positive regulation of transcriptio…
sp	TsM_001229700	0.00126944	hypothetical protein	retinal guanylyl cyclase 2	779	6	0	0.6167
sp	TsM_000922600	0.00124884	collagen alpha 1(VII) chain	collagen alpha 1VII chain	5444	5	0	0.728	1	C:collagen trimer
sp	TsM_000299600	0.00121785	BRCT and ankyrin repeats domain containing protein	BRCA1-associated RING domain 1-like isoform X2	812	20	0	0.606	1	F:zinc ion binding
sp	TsM_001277300	0.00121188		expressed conserved	102	2	5.59e-09	0.735	1	C:membrane
sp	TsM_000684900	0.00116615	39S ribosomal protein L28, mitochondrial	39S ribosomal mitochondrial	318	20	2.73e-148	0.6545	2	F:structural constituent of ribosome; C:mitochondrial ribosome
sp	TsM_001208700	0.00112888	hypothetical protein	expressed conserved	219	20	6.93e-90	0.6865
sp	TsM_000874100	0.0011246	ATPase family AAA domain containing protein 2B	ATPase family AAA domain-containing partial	1319	20	0	0.6575	4	C:nucleus; F:ATP binding; P:positive regulation of transcription, DNA-templated; F:lysine-acetylated histone binding
sp	TsM_001046800	0.00112375	diagnostic antigen GP50	diagnostic antigen gp50	221	20	1.01e-60	0.5125	2	C:membrane; C:integral component of membrane
sp	TsM_000376300	0.00110368	hypothetical protein	---NA---	224
sp	TsM_000540500	0.00110368	WD repeats and SOF1 domain containing protein	DDB1- and CUL4-associated factor 13	448	20	0	0.7315	5	C:small-subunit processome; P:maturation of SSU-rRNA from tricistronic rRNA transcript (SSU-rRNA, 5.8S rRNA, LSU-rRNA); F:metal ion binding; C:nucleolus; C:Cul4-RING E3 ubiquitin ligase complex
sp	TsM_000425900	0.00107489	hypothetical protein	hypothetical protein EGR_09193	115	3	6.65e-20	0.61
sp	TsM_001182000	0.00107489	hypothetical protein	UHRF1 binding 1	115	3	1.67e-05	0.7367
sp	TsM_000390500	0.00105651	hypothetical protein	expressed conserved	117	2	2.57e-38	0.85
sp	TsM_000970000	0.00105351	ATP synthase subunit s protein	ATP synthase subunit s	352	20	0	0.6545	4	F:nucleic acid binding; F:aminoacyl-tRNA ligase activity; F:zinc ion binding; F:metal ion binding
sp	TsM_000515500	0.0010501	hypothetical protein	Pfam-B_2037 domain containing	824	4	0	0.755
sp	TsM_000534200	0.00104934	golgin subfamily A	Golgin subfamily A member 5	589	20	0	0.5305	2	P:Golgi organization; C:integral component of membrane
sp	TsM_001114500	0.00103876	forkhead box protein D1	forkhead box partial	238	20	5.3e-86	0.8205	16	P:luteinizing hormone secretion; F:RNA polymerase II core promoter proximal region sequence-specific DNA binding; F:DNA binding, bending; P:transcription from RNA polymerase II promoter; P:axon guidance; P:positive regulation of kidney development; P:positive regulation of transcription from RNA polymerase II promoter; P:dichotomous subdivision of terminal units involved in ureteric bud branching…
sp	TsM_000950400	0.00101321	KRAB A domain containing protein	RNA directed DNA polymerase reverse transcriptase	122	20	7.88e-48	0.8445	6	F:nucleic acid binding; F:RNA-directed DNA polymerase activity; F:aspartic-type endopeptidase activity; P:proteolysis; P:DNA integration; P:RNA-dependent DNA biosynthetic process	EC:3.4.23; EC:2.7.7.49
sp	TsM_001116400	0.000998213	transcription factor 20	Transcription factor 20	743	20	0	0.626	3	F:oxidoreductase activity; P:oxidation-reduction process; F:binding
sp	TsM_000080100	0.000984957	hypothetical protein	Adenosylhomocysteinase A	251	10	7.31e-104	0.66	3	P:protein homooligomerization; F:adenosylhomocysteinase activity; P:one-carbon metabolic process	EC:3.3.1.1
sp	TsM_001193300	0.000981048	hypothetical protein	expressed conserved	126	12	6.87e-48	0.6167
sp	TsM_000598600	0.000965719	protein DA1 1	Four and a half LIM domains 3	128	20	9.66e-37	0.5585	1	F:zinc ion binding
sp	TsM_000774200	0.000961427	cytoplasmic polyadenylation element binding	cytoplasmic polyadenylation element binding	900	20	0	0.7035	3	F:nucleotide binding; F:RNA binding; C:intracellular part
sp	TsM_001219400	0.000958233	dnaJ subfamily B	hypotherical	258	20	1e-124	0.682
sp	TsM_000792600	0.000946011	Small proline rich	Small proline rich	392	2	2.5e-33	0.775
sp	TsM_001256800	0.000929414		ACN9 mitochondrial	133	5	2.74e-75	0.76	1	C:mitochondrion
sp	TsM_000679500	0.000908912	hypothetical protein	hypothetical protein EgrG_000410300	136	3	4.59e-10	0.6167	1	C:integral component of membrane
sp	TsM_000291400	0.000882944	hypothetical protein	hypothetical protein EgrG_000878600	140	3	1.3e-76	0.89
sp	TsM_000984600	0.000870508	hypothetical protein	conserved hypothetical protein	142	2	8.05e-56	0.78
sp	TsM_000499000	0.000852497	hypothetical protein	hypothetical protein EGR_03351	435	3	3.97e-160	0.72
sp	>TsM_001258300	0.000807922		ribonuclease H1	153	5	2.93e-89	0.868	6	F:magnesium ion binding; F:nucleic acid binding; P:RNA phosphodiester bond hydrolysis, endonucleolytic; F:RNA-DNA hybrid ribonuclease activity; P:carbohydrate metabolic process; F:intramolecular transferase activity, phosphotransferases	EC:3.1.26.4
sp	TsM_000692000	0.000789854	solute carrier family 25 2	Mitochondrial coenzyme A transporter SLC25A42	313	20	0	0.723	13	F:purine nucleoside transmembrane transporter activity; P:transmembrane transport; F:organic anion transmembrane transporter activity; C:mitochondrial inner membrane; F:purine ribonucleotide transmembrane transporter activity; P:translation; F:adenine nucleotide transmembrane transporter activity; F:structural constituent of ribosome; C:integral component of membrane; P:nucleoside transport; P:pu…
sp	TsM_000787900	0.000767777	Ubiquiti	ubiquitin 3	161	5	1.9e-83	0.772
sp	TsM_000593600	0.00072713	ETS transcription factor Elf 1	ETS transcription factor Elf 1	170	20	1.21e-90	0.684	5	C:nucleus; F:transcription factor activity, sequence-specific DNA binding; C:integral component of membrane; P:regulation of transcription, DNA-templated; F:sequence-specific DNA binding
sp	TsM_000789700	0.00072713	hypothetical protei	expressed conserved	170	4	5.58e-46	0.705
sp	>TsM_000033000	0.000721471	coronin 1C	coronin-1C	523	20	0	0.7575	3	F:actin filament binding; C:actin cytoskeleton; P:actin cytoskeleton organization
sp	TsM_000850000	0.000708379	hypothetical protein	hypothetical transcript	349	6	6.29e-178	0.7933	1	C:integral component of membrane
sp	TsM_000509800	0.000698373	nuclear receptor subfamily 5 group A member	Nuclear hormone receptor family member nhr- partial	177	20	3.12e-72	0.847	27	P:embryo development; P:pancreas morphogenesis; C:RNA polymerase II transcription factor complex; P:regulation of reproductive process; F:RNA polymerase II core promoter proximal region sequence-specific DNA binding; P:positive regulation of transcription from RNA polymerase II promoter; P:bile acid metabolic process; P:cholesterol homeostasis; P:steroid hormone mediated signaling pathway; P:tran…
sp	TsM_000738100	0.000698373	arginine tRNA protein transferase 1	arginyl tRNA transferase 1	177	6	4.71e-25	0.4833	4	F:transferase activity, transferring acyl groups; F:transferase activity; F:arginyltransferase activity; P:protein arginylation
sp	TsM_000650700	0.000686734	hypothetical protein	hypothetical protein EgrG_000673900	180	2	3.62e-50	0.785
sp	TsM_000974700	0.000679187	POU homeobox domain class 6 transcription factor 2	POU class transcription factor 2 isoform X2	364	20	0	0.709	8	C:nucleus; F:DNA binding; F:transcription factor activity, sequence-specific DNA binding; P:central nervous system development; P:regulation of transcription, DNA-templated; P:transcription from RNA polymerase II promoter; P:visual perception; P:ganglion mother cell fate determination
sp	TsM_000912200	0.000675476	hypothetical protein	hypothetical protein EGR_10541	183	2	9.09e-05	0.58	4	F:nucleotide binding; F:ATP binding; C:membrane; C:integral component of membrane
sp	TsM_000895500	0.000647184	hypothetical protein	expressed conserved	191	15	4.64e-88	0.588	2	C:membrane; C:integral component of membrane
sp	TsM_000848000	0.000620128	eukaryotic translation initiation factor 2A	eukaryotic translation initiation factor 2A	598	20	0	0.6095	3	F:translation initiation factor activity; C:integral component of membrane; P:translational initiation
sp	>TsM_000051300	0.000619609	hypothetical protein	expressed conserved	399	14	0	0.6829
sp	>TsM_000132900	0.000614986	hypothetical protein	Integral membrane GPR155	201	20	5.26e-61	0.626	1	C:integral component of membrane
sp	TsM_000608200	0.000602986	Exosome complex exonuclease MTR3	Exosome complex exonuclease MTR3	205	20	1.77e-114	0.6045	5	P:nucleic acid phosphodiester bond hydrolysis; P:RNA metabolic process; F:exonuclease activity; C:integral component of membrane; P:transport
sp	TsM_000697600	0.000600059	hypothetical protein	expressed conserved	206	4	1.4e-80	0.7275	1	C:integral component of membrane
sp	TsM_001194000	0.000589877	pre mRNA processing splicing factor 8	Pre-mRNA-processing-splicing factor 8	1886	20	0	0.952	9	F:second spliceosomal transesterification activity; F:U6 snRNA binding; F:U5 snRNA binding; F:pre-mRNA intronic binding; C:catalytic step 2 spliceosome; F:U1 snRNA binding; C:U5 snRNP; F:U2 snRNA binding; P:spliceosomal tri-snRNP complex assembly
sp	TsM_001275200	0.000587696		cyclin dependent kinase 5 activator 1	631	5	0	0.826	5	P:phosphorylation; F:kinase activity; P:positive regulation of protein serine/threonine kinase activity; C:cyclin-dependent protein kinase 5 holoenzyme complex; F:cyclin-dependent protein kinase 5 activator activity
sp	TsM_000685700	0.000587231	hypothetical protein	suppressor of cytokine signaling 7	421	4	1.98e-111	0.8525	2	C:intracellular; P:intracellular signal transduction
sp	TsM_000193100	0.00058102	carboxyl terminal PDZ ligand of neuronal nitric	carboxyl-terminal PDZ ligand of neuronal nitric oxide synthase -like	851	20	0	0.6795	2	P:Arp2/3 complex-mediated actin nucleation; C:Arp2/3 protein complex
sp	TsM_001095100	0.000580338	beta arrestin 1	beta-arrestin-1-like isoform X1	639	20	0	0.5	1	P:signal transduction
sp	TsM_000178600	0.000575475	short transient receptor potential channel 6	short transient receptor potential channel 6	1075	20	0	0.712	6	C:integral component of plasma membrane; F:store-operated calcium channel activity; P:manganese ion transport; P:regulation of cytosolic calcium ion concentration; P:calcium ion transmembrane transport; P:single fertilization
sp	TsM_000567300	0.000567028	hypothetical protein	hypothetical protein EgrG_001002100	218	2	1.39e-56	0.79
sp	>TsM_000101000	0.000564439	hypothetical protein	expressed conserved	219	20	4.94e-101	0.6905
sp	TsM_000410600	0.000549387	Rab3" hunter_8713	Ras-related Rab-3	225	20	1.53e-147	0.8515	3	F:GTP binding; P:small GTPase mediated signal transduction; C:intracellular
sp	TsM_000478900	0.000546956	zinc finger transcription factor gli2	Sterol regulatory element-binding 1	229	20	4.78e-102	0.622	1	F:protein dimerization activity
sp	TsM_000495500	0.000544547	Golgi SNAP receptor complex	Golgi SNAP receptor complex member 2-like	227	20	5.08e-151	0.6325	5	P:membrane fusion; C:integral component of membrane; F:SNAP receptor activity; C:Golgi apparatus; P:transport
sp	TsM_000664700	0.000541367	calpain 5	Calpain-5	686	20	0	0.572	3	P:proteolysis; F:calcium-dependent cysteine-type endopeptidase activity; C:intracellular	EC:3.4.22
sp	TsM_001166000	0.000539791	transcription factor HES 2	transcription factor hes-2	229	20	5.84e-78	0.642	1	F:protein dimerization activity
sp	TsM_000297200	0.000538615	synaptonemal complex protein 1	synaptonemal complex 1-like	918	17	0	0.6524	2	P:synaptonemal complex assembly; C:synaptonemal complex
sp	TsM_000313200	0.00053838	beige:beach protein	neurobeachin 1	3444	20	0	0.727	3	C:endomembrane system; C:extrinsic component of membrane; F:phospholipid binding
sp	TsM_000884100	0.000534192	cation efflux protein: zinc transporter	cation efflux : zinc transporter	1157	16	0	0.63	1	C:intracellular organelle
sp	TsM_000249400	0.000519379	Metaxin 2	metaxin-2-like isoform X2	238	20	2.3e-143	0.507	2	P:protein targeting to mitochondrion; C:mitochondrial outer membrane
sp	>TsM_000023900	0.000510794	hypothetical protein	expressed conserved	484	8	5.26e-136	0.6325
sp	TsM_000482000	0.000506088	SPONdin (extracellular matrix glycoprotein)	Spondin- partial	977	20	0	0.562	3	F:serine-type endopeptidase inhibitor activity; C:integral component of membrane; P:negative regulation of endopeptidase activity
sp	TsM_001112300	0.000492478	poly(A) RNA polymerase gld 2 A	poly(A) RNA polymerase gld 2 A	251	20	1.42e-66	0.624	1	C:integral component of membrane
sp	TsM_000375800	0.000490524	HAD-superfamily hydrolase, subfamily IG, 5'-nucleotidase	5 -nucleotidase domain-containing 3	504	20	0	0.684	2	F:metal ion binding; F:hydrolase activity
sp	TsM_001219600	0.000488585	zinc finger protei	zinc finger	506	20	0	0.8315	3	F:zinc ion binding; F:pre-mRNA branch point binding; P:mRNA splicing, via spliceosome
sp	TsM_000980900	0.000487622	Mesoderm induction early response protein 1	mesoderm induction early response 1	507	20	0	0.678	2	F:DNA binding; C:integral component of membrane
sp	TsM_000420100	0.000484753	hypothetical protein	hypothetical transcript	510	11	0	0.6127	2	C:membrane; C:integral component of membrane
sp	TsM_000445200	0.000479117	ADP ribosylation factor GTPase activating	GTPase activating ZNF289	258	20	2.6e-106	0.645	2	F:GTPase activator activity; P:positive regulation of GTPase activity
sp	TsM_000336000	0.000478498	hypothetical protein	expressed conserved	775	20	0	0.5185	6	P:nucleic acid phosphodiester bond hydrolysis; P:DNA repair; F:nuclease activity; C:membrane; C:integral component of membrane; P:carbohydrate transport
sp	TsM_001117000	0.000466461	hypothetical protein	expressed conserved	265	8	5.32e-100	0.7513
sp	TsM_001113200	0.000463835	hypothetical protein	von Willebrand factor type C	533	7	0	0.6429	1	C:integral component of membrane
sp	TsM_001014000	0.000462967	FMRFamide receptor	FMRFamide receptor-like	534	20	0	0.5405	3	F:G-protein coupled receptor activity; P:G-protein coupled receptor signaling pathway; C:integral component of membrane
sp	TsM_000356300	0.000457823	heat shock protein SSB1	supp aedes004130-pa : partial	270	20	2.87e-28	0.5035	5	F:oxidoreductase activity; F:catalytic activity; P:metabolic process; P:oxidation-reduction process; F:glutamate dehydrogenase (NAD+) activity
sp	TsM_000933500	0.000452792	leucine rich repeat containing protein 6	tilB homolog	273	20	1.56e-141	0.6605	8	C:cytoplasm; P:autophagy; P:proteolysis; P:protein transport; F:cysteine-type peptidase activity; F:peptidase activity; P:transport; F:hydrolase activity
sp	TsM_000673600	0.000451139	T complex protein 1 subunit theta	T-complex 1 subunit theta isoform X2	548	20	0	0.8065	5	F:ATP binding; C:cytoskeleton; C:cytoplasm; F:unfolded protein binding; P:protein folding
sp	TsM_000782500	0.000433727	U2 small nuclear ribonucleoprotein A	u2 small nuclear ribonucleo A	285	20	0	0.7025	2	C:intracellular ribonucleoprotein complex; C:viral nucleocapsid
sp	TsM_000726100	0.000421884	dixin	dixin isoform X3	293	20	3.46e-146	0.614	16	F:protein domain specific binding; P:regulation of microtubule cytoskeleton organization; P:cell proliferation in forebrain; P:forebrain ventricular zone progenitor cell division; P:positive regulation of canonical Wnt signaling pathway; P:negative regulation of neuron differentiation; P:cerebral cortex radially oriented cell migration; F:gamma-tubulin binding; P:cell cycle; P:cerebral cortex cel…
sp	TsM_001023900	0.000416202	Parkin co regulated protein	flagellar basal body PACRG family	298	20	0	0.526	1	C:motile cilium
sp	TsM_001024900	0.000413073	WD40 repeat, Beige and FYVE domain containing protein	WD repeat and FYVE domain-containing 3	3592	20	0	0.7315	4	F:metal ion binding; C:endomembrane system; C:extrinsic component of membrane; F:phospholipid binding
sp	TsM_000634600	0.00041204	ribosomal protein L5	ribosomal l5	300	20	0	0.8585	5	F:structural constituent of ribosome; F:5S rRNA binding; C:cytosolic large ribosomal subunit; P:ribosomal large subunit assembly; P:translation
sp	TsM_000486400	0.000410671	NAD dependent deacetylase sirtuin 7	NAD-dependent deacetylase sirtuin- partial	301	20	4.72e-109	0.6735	4	P:cellular macromolecule metabolic process; P:organelle organization; P:primary metabolic process; F:NAD+ binding
sp	TsM_001158400	0.000405286	hypothetical protein	expressed conserved	305	4	2.36e-105	0.7825
sp	>TsM_000031600	0.000404622	DNA replication factor Cdt1	dna replication factor cdt1	611	20	0	0.5595	5	F:DNA binding; C:nucleus; P:DNA replication checkpoint; P:regulation of DNA-dependent DNA replication initiation; P:regulation of nuclear cell cycle DNA replication
sp	>TsM_000145400	0.000394927	cationic amino acid transporter	cationic amino acid transporter	313	20	6.46e-161	0.847	4	C:integral component of plasma membrane; F:L-amino acid transmembrane transporter activity; F:antiporter activity; P:amino acid transmembrane transport
sp	TsM_000873200	0.000394297	cAMP dependent protein kinase, regulatory subunit, type I II alpha beta	ciliogenesis-associated TTC17-interacting	627	20	0	0.534	3	P:cell projection organization; P:single-organism organelle organization; C:cell part
sp	TsM_000600700	0.000389944	lysine specific demethylase phf2	lysine-specific demethylase 7B-like	951	20	0	0.6655	5	F:oxidoreductase activity; C:integral component of membrane; F:methyltransferase activity; P:oxidation-reduction process; P:methylation
sp	TsM_000479100	0.000388717	Beta ketoacyl synthase,domain containing protein	Beta ketoacyl synthasedomain containing	318	6	3.07e-93	0.6233
sp	TsM_000728100	0.000378019	trimeric intracellular cation channel type b	Trimeric intracellular cation channel type B-A	327	20	0	0.718	4	P:monovalent inorganic cation transport; F:cation channel activity; P:cation transmembrane transport; C:integral component of membrane
sp	TsM_000730200	0.000376866	PQ loop repeat containing protein 2	PQ loop repeat containing 2	328	20	3.14e-127	0.6475	1	C:integral component of membrane
sp	>TsM_000122500	0.000374582	nuclear pore membrane glycoprotein 210	nuclear pore membrane glyco 210	2310	20	0	0.5065	1	C:integral component of membrane
sp	TsM_001025300	0.000355207	LIM class homeodomain transcription factor, Lhx3	LIM homeobox Lhx3-like	696	20	0	0.6645	5	C:nucleus; F:zinc ion binding; F:catalytic activity; P:regulation of transcription, DNA-templated; F:sequence-specific DNA binding
sp	TsM_000993700	0.000354189	hypothetical protein	expressed conserved	349	4	0	0.8375
sp	TsM_000166800	0.000353177	cyclin G2	cyclin G2	350	20	6.25e-180	0.6295	1	P:regulation of cell cycle
sp	TsM_000260900	0.00034147	Calponin-like, EH domain binding protein 1	EH domain-binding 1-like isoform X3	725	20	0	0.61	2	C:cytoplasm; C:plasma membrane
sp	TsM_000977100	0.000326153	hypothetical protein	expressed conserved	379	11	4.5e-69	0.5355	5	F:ATP binding; F:protein kinase activity; P:phosphorylation; P:protein phosphorylation; F:kinase activity
sp	TsM_000867300	0.000321906	tryptophan hydroxylase	tryptophan hydroxylase	384	20	0	0.8125	6	P:serotonin biosynthetic process; P:aromatic amino acid family metabolic process; F:iron ion binding; P:oxidation-reduction process; F:amino acid binding; F:tryptophan 5-monooxygenase activity	EC:1.14.16; EC:1.14.16.4
sp	TsM_000659100	0.00032107	Pleckstriny domain containing family M	Pleckstrin homology domain-containing family M member 1	385	20	4.63e-154	0.5095	3	F:nucleotide binding; F:ion binding; F:helicase activity	EC:3.6.1.15
sp	TsM_001092900	0.000320239	dual specificity protein phosphatase CDC14A	dual specificity phosphatase CDC14A	772	20	0	0.765	13	P:cilium assembly; P:regulation of exit from mitosis; C:spindle pole; F:protein tyrosine/serine/threonine phosphatase activity; F:protein serine/threonine phosphatase activity; C:nucleus; C:centrosome; P:mitotic spindle midzone assembly; C:mitotic spindle; C:cytoplasm; F:protein tyrosine phosphatase activity; P:mitotic cell cycle arrest; P:peptidyl-tyrosine dephosphorylation	EC:3.1.3.16; EC:3.1.3.48; EC:3.1.3.41
sp	>TsM_000021100	0.000317769	STAM binding protein	STAM-binding -like A	389	20	0	0.722
sp	TsM_000812500	0.000313339	mitochondrial ribosomal protein L17	endo beta n-acetylglucosaminidase	789	20	0	0.638	8	F:valine-tRNA ligase activity; F:ATP binding; F:mannosyl-glycoprotein endo-beta-N-acetylglucosaminidase activity; P:valyl-tRNA aminoacylation; F:structural constituent of ribosome; P:regulation of translational fidelity; F:aminoacyl-tRNA editing activity; C:ribosome	EC:3.2.1.96; EC:6.1.1.9; EC:3.1.1.1
sp	TsM_000369500	0.000312152	cytochrome oxidase biogenesis protein	Mitochondrial inner membrane OXA1L	396	20	0	0.6515	2	C:integral component of membrane; P:protein insertion into membrane
sp	TsM_000940800	0.000310974	glutamate receptor ionotropic kainate	glutamate receptor kainate 2-like isoform X2	795	20	0	0.5835	3	C:integral component of membrane; P:ionotropic glutamate receptor signaling pathway; F:ionotropic glutamate receptor activity
sp	>TsM_000071000	0.000296788	metastasis suppressor protein 1	metastasis suppressor 1	834	20	0	0.6055	2	P:plasma membrane organization; F:actin binding
sp	TsM_000879100	0.00028949	hypothetical protein	conserved hypothetical protein	427	5	5.44e-17	0.49
sp	TsM_001130100	0.00028949	apoptotic protease activating factor 1	apoptotic protease-activating factor 1 isoform X1	2136	20	0	0.533	4	P:proteolysis; P:regulation of apoptotic process; F:peptidase activity; F:ADP binding
sp	TsM_001040100	0.000283514	Homeobox protein, antennapedia type	Homeobox antennapedia type	436	3	1.44e-163	0.75	1	F:DNA binding
sp	TsM_001185200	0.000283189	ribosome biogenesis protein bop1	Ribosome biogenesis bop1	873	20	0	0.6295	5	P:maturation of LSU-rRNA from tricistronic rRNA transcript (SSU-rRNA, 5.8S rRNA, LSU-rRNA); C:preribosome; C:nucleolus; F:binding; C:nucleoplasm
sp	TsM_000679100	0.000279665	complement inhibitory receptor	complement inhibitory receptor	442	20	0	0.6685	1	C:integral component of membrane
sp	TsM_000908700	0.000272574	cytosolic carboxypeptidase 2	Cytosolic carboxypeptidase 2	908	20	0	0.5815	1	F:carboxypeptidase activity
sp	TsM_001040700	0.000271675	G protein regulated inducer of neurite outgrowth	G -regulated inducer of neurite outgrowth 3	455	20	0	0.684
sp	TsM_000171800	0.000271079	exocyst componenet sec; exocyst complex component	exocyst complex component 4	456	20	0	0.6155	3	P:vesicle docking involved in exocytosis; P:protein transport; C:exocyst
sp	TsM_000601900	0.000266981	tubulin alpha 1 chain	Tubulin alpha 1 chain	463	20	0	0.9485	6	F:GTP binding; C:cytoplasm; F:GTPase activity; F:structural constituent of cytoskeleton; C:microtubule; P:microtubule-based process	EC:3.6.1.15
sp	TsM_000521600	0.000266405	ATP dependent RNA helicase DDX47	probable ATP-dependent RNA helicase DDX47	928	20	0	0.701	5	F:nucleic acid binding; F:ATP binding; P:RNA secondary structure unwinding; P:rRNA processing; F:ATP-dependent RNA helicase activity	EC:3.6.1.3; EC:3.6.1.15
sp	TsM_001047800	0.000261613	serine:threonine protein kinase	serine threonine- kinase MARK2-like isoform X8	972	20	0	0.7065	7	F:ATP binding; P:potassium ion transmembrane transport; C:integral component of membrane; F:protein kinase activity; F:large conductance calcium-activated potassium channel activity; P:protein phosphorylation; P:transcription initiation from RNA polymerase II promoter
sp	TsM_000672600	0.00025659	ral GTPase activating protein subunit	ral GTPase activating subunit	1927	20	0	0.5265	3	P:regulation of small GTPase mediated signal transduction; F:GTPase activator activity; P:positive regulation of GTPase activity
sp	TsM_000649500	0.000256457	hypothetical protein	expressed conserved	482	4	0	0.725
sp	TsM_000451500	0.000255926	nonsense mediated mrna decay protein	60S ribosomal export NMD3	484	20	0	0.7	1	C:intracellular part
sp	TsM_000721600	0.000244776	exocyst complex component 1	exocyst complex component 1	505	20	0	0.5845	7	F:phosphatidylinositol-4,5-bisphosphate binding; P:Golgi to plasma membrane transport; F:GTP-Rho binding; P:exocytosis; C:plasma membrane; C:exocyst; P:exocyst localization
sp	TsM_000489600	0.000242615	hypothetical protein	hypothetical transcript	1019	6	0	0.6067	2	C:membrane; C:integral component of membrane
sp	TsM_000882900	0.000239837	dedicator of cytokinesis protein 9	Dedicator of cytokinesis 9	2578	20	0	0.5665	4	P:small GTPase mediated signal transduction; F:guanyl-nucleotide exchange factor activity; C:intracellular; P:positive regulation of GTPase activity
sp	TsM_000849400	0.000238174	progesterone induced blocking factor 1	Progesterone-induced-blocking factor 1	519	20	0	0.542	23	P:positive regulation of tyrosine phosphorylation of Stat6 protein; C:centriolar satellite; F:GTPase activator activity; P:negative regulation of prostaglandin biosynthetic process; P:negative regulation of tyrosine phosphorylation of Stat4 protein; F:interleukin-4 receptor binding; C:extracellular region; P:immune system process; P:positive regulation of GTPase activity; P:negative regulation of…
sp	TsM_000558100	0.000235901	protoporphyrinogen oxidase	protoporphyrinogen oxidase	524	20	0	0.5495	3	P:porphyrin-containing compound biosynthetic process; F:oxygen-dependent protoporphyrinogen oxidase activity; P:oxidation-reduction process	EC:1.3.3.4
sp	TsM_000831500	0.000234114	hypothetical protein	expressed conserved	528	16	0	0.6294	3	F:ATP binding; P:peptidyl-tyrosine phosphorylation; F:protein tyrosine kinase activity	EC:2.7.10
sp	TsM_000471800	0.000233671	hypothetical protein	torsin-1A-interacting 2-like	529	19	6.91e-148	0.5421	6	F:ATP binding; C:membrane; C:integral component of membrane; P:phosphorylation; F:nucleobase-containing compound kinase activity; P:nucleobase-containing compound metabolic process
sp	TsM_000454200	0.000231051	G1 to S phase transition protein	g1 to s phase transition	535	20	0	0.795	5	F:GTP binding; F:translation release factor activity; F:GTPase activity; P:cytoplasmic translational termination; C:translation release factor complex	EC:3.6.1.15
sp	TsM_000843800	0.000224613	Beta propeller repeat TECPR	tectonin beta-propeller repeat-containing 1	1651	20	0	0.491	6	P:autophagosome maturation; P:autophagy; C:integral component of membrane; F:phosphatidylinositol-3-phosphate binding; C:autophagosome membrane; C:lysosomal membrane
sp	TsM_000868100	0.000223732	transferase	GPI ethanolamine phosphate transferase 2 isoform X2	1105	20	0	0.7095	3	P:metabolic process; C:integral component of membrane; F:transferase activity
sp	TsM_000399100	0.000218782	slit robo rho gtpase activating protein 1	slit robo rho gtpase activating 1	565	20	0	0.6905	19	P:cell proliferation; F:protein homodimerization activity; P:signal transduction; F:GTPase activator activity; P:negative regulation of cell death; P:lamellipodium assembly involved in ameboidal cell migration; P:filopodium assembly; C:plasma membrane; P:positive regulation of GTPase activity; P:dendritic spine development; C:dendritic spine head; P:actin filament severing; P:regulation of small …
sp	TsM_001272400	0.000218782		brefeldin A inhibited guanine	565	5	0	0.804	7	F:structural constituent of ribosome; F:ARF guanyl-nucleotide exchange factor activity; P:regulation of ARF protein signal transduction; C:ribosome; F:rRNA binding; P:positive regulation of GTPase activity; P:translation
sp	TsM_000405900	0.000216105	serine:threonine protein kinase NLK	serine:threonine kinase NLK	573	20	0	0.757	4	F:ATP binding; P:MAPK cascade; F:MAP kinase activity; C:intracellular	EC:2.7.11; EC:2.7.11.24
sp	TsM_000502900	0.000215352	hypothetical protein	hypothetical transcript	574	18	0	0.565	3	C:integral component of membrane; F:methyltransferase activity; P:methylation
sp	TsM_000238900	0.000213124	DNA polymerase phi subunit	myb-binding 1A	1161	20	0	0.584	6	F:DNA binding; F:DNA-directed DNA polymerase activity; P:transcription, DNA-templated; P:DNA biosynthetic process; C:intracellular part; P:regulation of biological process	EC:2.7.7.7
sp	TsM_000211300	0.00020969	disintegrin and metalloproteinase	Disintegrin and metallo ase domain-containing partial	1179	20	0	0.57	5	P:integrin-mediated signaling pathway; P:Notch signaling pathway; P:membrane protein ectodomain proteolysis; C:integral component of membrane; F:metalloendopeptidase activity	EC:3.4.24
sp	TsM_000301600	0.000203644	Cytoskeleton-associated protein, CAP-Gly	Cytoskeleton associated CAP Gly	607	20	0	0.584
sp	TsM_001195500	0.000203309	chromodomain helicase dna binding protein	chromodomain helicase DNA binding 4	608	20	0	0.6435	9	F:DNA binding; F:ATP binding; P:spindle organization; F:zinc ion binding; P:centrosome organization; C:NuRD complex; P:regulation of transcription, DNA-templated; F:helicase activity; P:chromatin organization	EC:3.6.1.15
sp	TsM_000258700	0.000203109	twitchin	Myosin light chain smooth muscle	3043	5	0	0.812	6	F:ATP binding; P:regulation of Rho protein signal transduction; F:protein kinase activity; F:Rho guanyl-nucleotide exchange factor activity; P:protein phosphorylation; P:positive regulation of GTPase activity
sp	TsM_000245200	0.000196835	c4b binding protein beta chain	c4b binding beta chain	628	20	0	0.488	3	F:G-protein coupled receptor activity; P:G-protein coupled receptor signaling pathway; C:membrane
sp	>TsM_000121600	0.000196054	copper transporting ATPase 1	copper transporting ATPase 1	2523	20	0	0.675	9	C:nucleus; F:ATP binding; F:copper ion binding; F:cation-transporting ATPase activity; P:transcription, DNA-templated; P:cation transmembrane transport; C:integral component of membrane; P:regulation of transcription, DNA-templated; P:metal ion transport	EC:3.6.1.3; EC:3.6.1.15
sp	TsM_000933400	0.000192843	nucleolin	nucleolin isoform X2	641	20	0	0.5495	2	F:nucleotide binding; F:nucleic acid binding
sp	TsM_000676900	0.000188433	myosin heavy chain	myosin heavy chain	1968	20	0	0.861	4	C:myosin complex; F:ATP binding; F:actin binding; F:motor activity	EC:3.6.1.15
sp	>TsM_000121500	0.000183401	RNA polymerase associated protein RTF1	RNA polymerase-associated RTF1 homolog	674	20	0	0.6445	9	P:post-anal tail morphogenesis; F:DNA binding; P:heart development; P:somitogenesis; P:neural crest cell development; P:pigmentation; P:histone modification; C:Cdc73/Paf1 complex; P:transcription elongation from RNA polymerase II promoter
sp	TsM_000930200	0.000182588	deoxynucleotidyltransferase terminal interacting	deoxynucleotidyltransferase terminal-interacting 1	677	20	0	0.6175	6	F:DNA binding; F:protein homodimerization activity; F:nucleosome binding; C:histone deacetylase complex; C:nucleolus; F:transferase activity
sp	TsM_000422500	0.00018255	dystrophin,s A:C:F:G:H	dystrophins A:C:F:G:H	4741	5	0	0.836	2	F:zinc ion binding; F:actin binding
sp	TsM_000277100	0.000181516	Ribosomal protein S1, RNA binding domain	Ribosomal S1 RNA binding domain	681	5	0	0.724	5	F:nucleic acid binding; C:integral component of membrane; C:ribosome; P:ionotropic glutamate receptor signaling pathway; F:ionotropic glutamate receptor activity
sp	TsM_000155100	0.000180719	tyrosine protein kinase Src42A	Tyrosine- kinase Src42A	684	20	0	0.7225	3	F:ATP binding; P:peptidyl-tyrosine phosphorylation; F:non-membrane spanning protein tyrosine kinase activity	EC:2.7.10; EC:2.7.10.2
sp	TsM_000235500	0.000177349	lipoyl synthase, mitochondrial	acidic repeat-containing	698	20	0	0.6375
sp	TsM_000695800	0.000177349	5 azacytidine induced protein 1	centrosomal of 131 kDa isoform X2	697	20	0	0.651	2	C:cilium; P:intraciliary transport involved in cilium assembly
sp	TsM_000705900	0.000175835	synaptotagmin protein 4 like	synaptotagmin 4	703	20	0	0.6495	4	P:intracellular protein transport; F:Rab GTPase binding; P:exocytosis; C:intracellular
sp	>TsM_000151500	0.000173092	vacuolar protein sorting associated protein	Vacuolar sorting associated	5000	5	0	0.828
sp	TsM_000443600	0.000170617	rho GTPase activating protein 39	rho GTPase activating 39	1449	20	0	0.6455	2	C:cytoskeleton; P:signal transduction
sp	TsM_000503600	0.000168103	tissue type plasminogen activator	tissue type plasminogen activator	2207	20	0	0.51	1	C:integral component of membrane
sp	TsM_000902500	0.000168008	talin	talin-2-like isoform X1	2943	20	0	0.6	7	F:actin filament binding; C:cytoskeleton; C:focal adhesion; C:ruffle; F:structural constituent of cytoskeleton; P:cell adhesion; P:cytoskeletal anchoring at plasma membrane
sp	TsM_000985200	0.000167723	e3 ubiquitin protein ligase ubr2	E3 ubiquitin- ligase UBR2	1474	20	0	0.539	4	F:zinc ion binding; P:protein catabolic process; C:integral component of membrane; F:ligase activity
sp	TsM_001226600	0.000163077	chorion class high cysteine protein 12	chorion class high cysteine 12	758	20	0	0.601
sp	TsM_000475400	0.000161584	Sugar transporter, conserved site	expressed conserved	765	18	0	0.4867	1	P:carbohydrate transport
sp	TsM_001193200	0.000159912	sodium channel protein type 2 subunit alpha	sodium channel type 2 subunit alpha- partial	773	20	0	0.6465	5	P:regulation of postsynaptic membrane potential; P:regulation of ion transmembrane transport; C:voltage-gated sodium channel complex; P:sodium ion transmembrane transport; F:voltage-gated sodium channel activity
sp	TsM_000190700	0.000159706	protein ENL	ring finger B ( rngB)	774	20	0	0.606	2	P:regulation of transcription, DNA-templated; C:intracellular part
sp	TsM_000285500	0.000154709	forkhead box protein N2	forkhead box N2	799	20	0	0.5755	5	C:nucleus; F:transcription factor activity, sequence-specific DNA binding; P:transcription, DNA-templated; P:regulation of transcription, DNA-templated; F:sequence-specific DNA binding
sp	>TsM_000102200	0.000149833	hypothetical protein	hypothetical transcript	825	9	0	0.5778
sp	TsM_000867500	0.00014947	hypothetical protein	microtubule actin cross linking factor 1	827	20	0	0.538	1	C:cytoskeleton
sp	TsM_001227700	0.000147861	SWAP Surp	Calcium homeostasis endoplasmic reticulum	836	20	0	0.682	3	F:hydrolase activity, acting on ester bonds; F:RNA binding; P:mRNA processing
sp	TsM_000320100	0.000146373	son of sevenless 1	Son of sevenless	1689	20	0	0.5915	4	P:small GTPase mediated signal transduction; F:guanyl-nucleotide exchange factor activity; C:intracellular; P:positive regulation of GTPase activity
sp	TsM_000198300	0.000146114	protein phosphatase 2C	phosphatase 2C	846	20	0	0.534	2	F:protein serine/threonine phosphatase activity; P:protein dephosphorylation	EC:3.1.3.16; EC:3.1.3.41
sp	TsM_000754900	0.000145597	transcriptional activator	transcriptional regulator [Equid alphaherpesvirus 1]	849	20	0	0.6615	4	F:zinc ion binding; P:modulation by virus of host process; P:disruption by symbiont of host cell PML body; P:evasion or tolerance by virus of host immune response
sp	TsM_000811400	0.00014407	rRNA methyltransferase 3	pre-rRNA processing FTSJ3	858	20	0	0.7615	18	F:tRNA (cytosine) methyltransferase activity; F:rRNA (uridine-2'-O-)-methyltransferase activity; F:tRNA (adenine-N1-)-methyltransferase activity; F:C-methyltransferase activity; F:protein C-terminal carboxyl O-methyltransferase activity; C:nucleolus; P:maturation of 5.8S rRNA from tricistronic rRNA transcript (SSU-rRNA, 5.8S rRNA, LSU-rRNA); P:enzyme-directed rRNA 2'-O-methylation; P:maturation o…
sp	TsM_000795400	0.000143235	High temperature induced dauer formation protein	High temperature induced dauer formation	863	20	0	0.7685
sp	TsM_000912700	0.00014307	cadherin	cadherin	864	20	0	0.555	4	F:calcium ion binding; C:integral component of membrane; P:homophilic cell adhesion via plasma membrane adhesion molecules; C:plasma membrane
sp	TsM_001079400	0.000141595	eukaryotic translation initiation factor	Eukaryotic translation initiation factor 5B	873	20	0	0.7675	4	F:GTP binding; F:translation initiation factor activity; F:GTPase activity; P:translational initiation	EC:3.6.1.15
sp	>TsM_000068900	0.000132347	breast cancer type 1 susceptibility protein	breast cancer type 1 susceptibility	935	20	0	0.4895	7	C:intracellular organelle; P:DNA repair; P:positive regulation of cellular process; P:regulation of gene expression; P:regulation of cellular biosynthetic process; P:single-organism process; P:regulation of primary metabolic process
sp	TsM_000574600	0.000132347	serrate RNA effector molecule	serrate RNA effector molecule	934	20	0	0.637	1	F:nucleotide binding
sp	>TsM_000018300	0.000129166	death domain containing protein	death domain containing	957	20	0	0.522	1	P:signal transduction
sp	TsM_000881400	0.000123181	ankyrin 2,3:unc44	ankyrin 23:unc44	2007	20	0	0.6335	8	P:signal transduction; P:protein transport; P:establishment of protein localization to plasma membrane; F:cytoskeletal protein binding; P:single-organism transport; C:intracellular; C:plasma membrane; C:axon
sp	TsM_001145400	0.000122631	enhancer of mRNA decapping protein 4	enhancer of mRNA-decapping 4	1009	20	0	0.5475	2	F:catalytic activity; P:metabolic process
sp	TsM_000567100	0.000121785	multiple C2 and transmembrane domain containing protein	hypothetical transcript	1015	20	0	0.5835	2	C:integral component of membrane; F:transferase activity
sp	TsM_001233700	0.000119721	Spectrin alpha actinin	Spectrin alpha actinin	4130	5	0	0.832	3	F:ATP binding; F:actin binding; F:metal ion binding
sp	TsM_000167400	0.000119432	transcriptional repressor NF X1	Transcriptional repressor NF-X1	1035	20	0	0.565	5	F:nucleic acid binding; C:nucleus; F:transcription factor activity, sequence-specific DNA binding; F:zinc ion binding; P:regulation of transcription, DNA-templated
sp	TsM_000433100	0.000116836	Formin proteiny 2 domain containing protein	formin 3 isoform X1	1058	20	0	0.66	4	F:actin binding; C:integral component of membrane; F:Rho GTPase binding; P:actin cytoskeleton organization
sp	>TsM_000033300	0.000116615	serine:threonine protein kinase TAO1	serine threonine- kinase TAO1 isoform X3	1061	20	0	0.672	11	F:nucleic acid binding; F:ATP binding; F:signal transducer, downstream of receptor, with serine/threonine kinase activity; F:protein binding; C:cytoplasm; P:apoptotic process; C:integral component of membrane; F:helicase activity; P:protein phosphorylation; P:cellular response to DNA damage stimulus; P:positive regulation of stress-activated MAPK cascade	EC:2.7.11; EC:3.6.1.15
sp	>TsM_000081800	0.000116579	Chromo domain	Chromo domain	3181	20	0	0.7595	4	C:nucleus; F:DNA binding; F:ATP binding; F:helicase activity	EC:3.6.1.15
sp	TsM_000276300	0.000108813	cadherin	cadherin	1136	20	0	0.5575	4	F:calcium ion binding; C:integral component of membrane; P:homophilic cell adhesion via plasma membrane adhesion molecules; C:plasma membrane
sp	TsM_000835200	0.000104845	hypothetical protein	ectopic P granules 5 homolog	2358	20	0	0.494	3	P:autophagosome maturation; C:cytoplasm; P:autophagy
sp	TsM_000211200	0.0001048	adenomatous polyposis coli protein 2	adenomatous polyposis coli 2	2359	20	0	0.587	3	P:Wnt signaling pathway; P:negative regulation of Wnt signaling pathway; F:beta-catenin binding
sp	TsM_001010200	0.000100498	histone lysine N methyltransferase, H3 lysine 36	histone lysine N methyltransferase H3 lysine 36	1230	20	0	0.5625	3	F:zinc ion binding; F:methyltransferase activity; P:methylation
sp	TsM_000681800	8.91862e-05	transient receptor potential cation channel	transient receptor potential cation channel	1387	20	0	0.523	3	F:ion channel activity; P:ion transmembrane transport; C:integral component of membrane
sp	TsM_001158100	8.52497e-05	elongation factor Tu GTP binding	elongation factor Tu GTP-binding domain-containing partial	1450	20	0	0.6115	4	F:GTP binding; F:translation elongation factor activity; F:GTPase activity; P:translational elongation	EC:3.6.1.15
sp	TsM_000834500	8.42044e-05	talin 2	talin-1-like isoform X1	2937	20	0	0.638	7	C:cytoskeleton; C:focal adhesion; F:actin binding; C:ruffle; F:structural constituent of cytoskeleton; F:insulin receptor binding; P:cytoskeletal anchoring at plasma membrane
sp	TsM_000169600	7.7597e-05	lisH domain and HEAT repeat containing protein	lisH domain and HEAT repeat containing	1593	20	0	0.5185
sp	TsM_000222100	7.45999e-05	histone lysine N methyltransferase NSD3	Histone-lysine N-methyltransferase partial	1657	20	0	0.688	17	F:zinc ion binding; P:regulation of RNA polymerase II regulatory region sequence-specific DNA binding; F:RNA polymerase II core promoter sequence-specific DNA binding; F:histone methyltransferase activity (H3-K36 specific); P:regulation of histone H3-K36 methylation; F:chromatin binding; F:retinoid X receptor binding; C:nucleoplasm; F:histone methyltransferase activity (H4-K20 specific); F:thyroi…	EC:2.1.1.43
sp	TsM_000650100	7.31433e-05	glycogen debranching enzyme	glycogen debranching enzyme	1690	20	0	0.6485	4	P:glycogen biosynthetic process; P:glycogen catabolic process; F:amylo-alpha-1,6-glucosidase activity; F:4-alpha-glucanotransferase activity	EC:2.4.1.25; EC:3.2.1.33
sp	TsM_000677000	7.26702e-05	zinc finger protein 26	gastrula zinc finger -like	1701	20	0	0.6005	2	F:nucleic acid binding; F:metal ion binding
sp	TsM_000649400	5.80338e-05	general transcription factor 3C polypeptide	general transcription factor 3C polypeptide 1-like	2131	20	0	0.526
sp	TsM_000904100	5.31208e-05	proteasome activator complex subunit 4	Proteasome activator complex subunit 4	2327	20	0	0.5225	1	C:proteasome complex
sp	TsM_000232600	4.93461e-05	E3 ubiquitin protein ligase UBR3	E3 ubiquitin- ligase UBR3	2506	20	0	0.5995	4	F:zinc ion binding; P:cellular protein metabolic process; C:intracellular part; F:ligase activity
sp	TsM_000371100	3.40154e-05	serine:threonine protein kinase SMG1	Serine threonine- kinase SMG1	3635	20	0	0.512	4	F:ATP binding; P:nuclear-transcribed mRNA catabolic process, nonsense-mediated decay; F:protein serine/threonine kinase activity; P:protein phosphorylation	EC:2.7.11

## Sheet: Swine proteins-Sample1
Description	NSAF	Accession	Description BLAST	Length	#Hits	e-Value	sim mean	#GO	GO Names list	Enzyme Codes list	InterPro IDs
TRAJ42 protein (Fragment) OS=Sus scrofa GN=TRAJ42 PE=4 SV=1 - [A6P371_PIG]	0.03957	A6P371	T cell receptor alpha chain V-J- partial	21	2	0.000663	0.9
60S ribosomal protein L5 OS=Sus scrofa GN=RPL5 PE=1 SV=1 - [F1S530_PIG]	0.03952	F1S530	60S ribosomal L5 isoform X1	297	5	0	0.998	4	F:structural constituent of ribosome; F:5S rRNA binding; C:ribosome; P:translation
Uncharacterized protein (Fragment) OS=Sus scrofa GN=ARFIP1 PE=1 SV=2 - [F1RSB0_PIG]	0.0369454	F1RSB0	arfaptin-1 isoform X1	343	5	0	0.984	7	F:phosphatidylinositol-4-phosphate binding; F:protein domain specific binding; P:regulation of protein secretion; C:cytosol; P:intracellular protein transport; C:trans-Golgi network membrane; P:regulation of Arp2/3 complex-mediated actin nucleation
Uncharacterized protein OS=Sus scrofa GN=CHST11 PE=4 SV=2 - [F1SG44_PIG]	0.0347235	F1SG44	carbohydrate sulfotransferase 11 isoform X2	347	5	0	0.996	17	P:post-anal tail morphogenesis; P:post-embryonic development; F:chondroitin 4-sulfotransferase activity; P:chondrocyte development; P:respiratory gaseous exchange; P:developmental growth; P:regulation of cell proliferation; P:embryonic digit morphogenesis; P:embryonic viscerocranium morphogenesis; P:chondroitin sulfate biosynthetic process; P:carbohydrate biosynthetic process; F:N-acetylgalactosa…	EC:2.8.2.5; EC:2.8.2.33
Uncharacterized protein OS=Sus scrofa GN=PSIP1 PE=4 SV=2 - [F1SMR3_PIG]	0.0346237	F1SMR3	PC4 and SFRS1-interacting isoform X2	333	5	1.96e-126	0.982	11	P:response to oxidative stress; P:mRNA 5'-splice site recognition; P:response to heat; C:nuclear periphery; F:chromatin binding; F:RNA polymerase II transcription coactivator activity; P:positive regulation of transcription from RNA polymerase II promoter; F:activating transcription factor binding; C:nucleoplasm; C:nuclear heterochromatin; F:poly(A) RNA binding
Uncharacterized protein OS=Sus scrofa GN=HECW2 PE=4 SV=1 - [I3L5X8_PIG]	0.0297991	I3L5X8	E3 ubiquitin- ligase HECW2 isoform X2	366	5	0	1	5	C:nucleus; F:ubiquitin-protein transferase activity; C:cytoplasm; F:ligase activity; P:protein ubiquitination involved in ubiquitin-dependent protein catabolic process
Trypsin OS=Sus scrofa PE=1 SV=1 - [TRYP_PIG]	0.0283285	P00761	trypsinogen precursor	231	5	2.18e-176	1	5	C:extracellular space; F:metal ion binding; P:proteolysis; F:serine-type endopeptidase activity; P:digestion	EC:3.4.21
Uncharacterized protein OS=Sus scrofa GN=ZNF10 PE=4 SV=1 - [I3LHI1_PIG]	0.0260133	I3LHI1	zinc finger 10 isoform X1	571	5	0	0.952	4	F:nucleic acid binding; C:nucleus; F:metal ion binding; P:regulation of transcription, DNA-templated
Uncharacterized protein (Fragment) OS=Sus scrofa GN=C16orf87 PE=4 SV=1 - [I3LI28_PIG]	0.0257296	I3LI28	UPF0547 C16orf87 partial	109	5	2.32e-50	0.984
Uncharacterized protein OS=Sus scrofa GN=LSM5 PE=4 SV=1 - [I3LM25_PIG]	0.0228288	I3LM25	U6 snRNA-associated Sm LSm5	91	5	3.78e-60	0.996	10	F:RNA binding; F:protein heterodimerization activity; C:U4/U6 x U5 tri-snRNP complex; P:exonucleolytic nuclear-transcribed mRNA catabolic process involved in deadenylation-dependent decay; C:spliceosomal complex; C:cytosol; C:Lsm1-7-Pat1 complex; C:U6 snRNP; C:nucleoplasm; P:mRNA splicing, via spliceosome
Uncharacterized protein OS=Sus scrofa GN=ITPR1 PE=4 SV=1 - [I3LHZ3_PIG]	0.0132425	I3LHZ3	inositol 1,4,5-trisphosphate receptor type 1 isoform X3	251	5	1.87e-146	0.988
Uncharacterized protein OS=Sus scrofa GN=MAP6 PE=1 SV=2 - [F1SUM1_PIG]	0.0128043	F1SUM1	microtubule-associated 6 isoform X1	795	5	0	0.832	7	P:lysosome localization; F:calmodulin binding; C:perinuclear region of cytoplasm; P:microtubule cytoskeleton organization; C:microtubule; F:microtubule binding; P:dendrite morphogenesis
Intercellular adhesion molecule 1 OS=Sus scrofa GN=ICAM-1 PE=2 SV=1 - [F1S3J9_PIG]	0.0125729	F1S3J9	intercellular adhesion molecule 1	537	5	0	0.838	23	P:negative regulation of extrinsic apoptotic signaling pathway via death domain receptors; P:T cell activation via T cell receptor contact with antigen bound to MHC molecule on antigen presenting cell; C:external side of plasma membrane; F:integrin binding; P:regulation of ruffle assembly; P:membrane to membrane docking; P:positive regulation of cellular extravasation; P:receptor-mediated virion …
Serine/threonine-protein phosphatase 2A 65 kDa regulatory subunit A alpha isoform OS=Sus scrofa GN=PPP2R1A PE=2 SV=2 - [2AAA_PIG]	0.0112865	P54612	serine threonine- phosphatase 2A 65 kDa regulatory subunit A alpha isoform	589	5	0	1	17	P:positive regulation of extrinsic apoptotic signaling pathway in absence of ligand; P:protein complex assembly; P:female meiotic division; C:protein phosphatase type 2A complex; C:chromosome, centromeric region; P:regulation of meiotic cell cycle process involved in oocyte maturation; F:protein serine/threonine phosphatase activity; P:peptidyl-serine dephosphorylation; C:extracellular exosome; F…
Uncharacterized protein OS=Sus scrofa GN=CORT PE=4 SV=2 - [F1RIF7_PIG]	0.0105795	F1RIF7	cortistatin precursor	108	5	8.61e-58	0.862	4	P:adenylate cyclase-inhibiting G-protein coupled receptor signaling pathway; F:G-protein coupled receptor binding; F:neuropeptide hormone activity; C:extracellular region
Uncharacterized protein OS=Sus scrofa GN=FMNL2 PE=4 SV=1 - [I3LNJ2_PIG]	0.00949978	I3LNJ2	formin 2 isoform X7	995	5	0	0.894	5	P:cortical actin cytoskeleton organization; F:actin binding; P:regulation of cell morphogenesis; C:cytosol; F:Rho GTPase binding
Uncharacterized protein (Fragment) OS=Sus scrofa GN=ZNF182 PE=4 SV=2 - [F1RW59_PIG]	0.00935175	F1RW59	zinc finger 182 isoform X1	622	5	0	0.98	5	F:nucleic acid binding; F:transcription factor activity, sequence-specific DNA binding; F:metal ion binding; P:regulation of transcription, DNA-templated; C:intracellular
Caspase-3 OS=Sus scrofa GN=CASP3 PE=1 SV=2 - [F1RSZ5_PIG]	0.0085844	F1RSZ5	caspase-3	242	5	2.72e-154	0.964	26	P:response to wounding; P:response to UV; F:cyclin-dependent protein serine/threonine kinase inhibitor activity; P:execution phase of apoptosis; P:T cell homeostasis; P:sensory perception of sound; P:heart development; F:cysteine-type endopeptidase activity involved in execution phase of apoptosis; P:negative regulation of B cell proliferation; C:cytosol; P:glial cell apoptotic process; P:neuron …	EC:3.4.23
Uncharacterized protein OS=Sus scrofa GN=LOC100621800 PE=4 SV=1 - [I3LL53_PIG]	0.00814192	I3LL53	trimethylguanosine synthase	842	5	0	0.882	6	C:nucleus; F:RNA trimethylguanosine synthase activity; C:extracellular space; P:7-methylguanosine cap hypermethylation; C:cytoplasm; P:7-methylguanosine RNA capping
Uncharacterized protein OS=Sus scrofa GN=SUSD1 PE=4 SV=2 - [F1SNB0_PIG]	0.007409	F1SNB0	sushi domain-containing 1	715	5	0	0.94	2	F:calcium ion binding; C:integral component of membrane
Uncharacterized protein OS=Sus scrofa GN=SGTA PE=1 SV=1 - [F1S8G6_PIG]	0.006969	F1S8G6	small glutamine-rich tetratricopeptide repeat-containing alpha	313	5	0	0.988	4	C:membrane; F:BAT3 complex binding; C:cytosol; P:positive regulation of ER-associated ubiquitin-dependent protein catabolic process
Metallothionein (Fragment) OS=Sus scrofa PE=3 SV=1 - [I3L6S1_PIG]	0.00681123	I3L6S1	---NA---	61
Uncharacterized protein OS=Sus scrofa GN=THAP2 PE=4 SV=1 - [I3LLL1_PIG]	0.0059639	I3LLL1	THAP domain-containing 2	209	5	6.58e-162	0.99	2	F:nucleic acid binding; C:nucleolus
Uncharacterized protein OS=Sus scrofa GN=FBXL5 PE=4 SV=2 - [F1S5E2_PIG]	0.00556185	F1S5E2	F-box LRR-repeat 5 isoform X1	691	5	0	0.984	7	P:iron ion homeostasis; C:perinuclear region of cytoplasm; F:iron ion binding; P:positive regulation of cellular protein catabolic process; P:SCF-dependent proteasomal ubiquitin-dependent protein catabolic process; C:SCF ubiquitin ligase complex; P:protein ubiquitination
TRAJ41 protein (Fragment) OS=Sus scrofa GN=TRAJ41 PE=4 SV=1 - [A6P372_PIG]	0.00519356	A6P372	T cell receptor alpha partial	20	4	7.96e-05	0.9875
Uncharacterized protein (Fragment) OS=Sus scrofa GN=ERCC6L2 PE=4 SV=2 - [F1S4L1_PIG]	0.004813	F1S4L1	DNA excision repair ERCC-6-like 2 isoform X1	928	5	0	0.906	3	F:nucleic acid binding; F:ATP binding; F:ATP-dependent helicase activity
Neurogenic differentiation factor OS=Sus scrofa GN=NEUROD1 PE=4 SV=1 - [F1RYP1_PIG]	0.00466837	F1RYP1	neurogenic differentiation factor 1	356	5	0	0.994	33	P:amacrine cell differentiation; P:inner ear development; C:RNA polymerase II transcription factor complex; P:insulin secretion; F:RNA polymerase II core promoter proximal region sequence-specific DNA binding; P:anterior/posterior pattern specification; P:signal transduction involved in regulation of gene expression; P:transcription from RNA polymerase II promoter; P:positive regulation of neuron…
Uncharacterized protein OS=Sus scrofa PE=4 SV=1 - [I3LRV0_PIG]	0.00449443	I3LRV0	exocyst complex component 6B- partial	208	5	5.04e-160	0.986	2	P:vesicle docking involved in exocytosis; C:exocyst
Uncharacterized protein OS=Sus scrofa GN=TERF2 PE=4 SV=2 - [F1S2L2_PIG]	0.00420841	F1S2L2	telomeric repeat-binding factor 2 isoform X1	543	5	0	0.976	19	P:negative regulation of beta-galactosidase activity; F:protein homodimerization activity; F:protein C-terminus binding; P:negative regulation of telomere capping; F:double-stranded telomeric DNA binding; P:telomere maintenance via telomerase; C:Golgi apparatus; C:nucleoplasm; F:macromolecular complex binding; F:telomerase activity; P:negative regulation of gene expression; P:telomeric loop forma…
Uncharacterized protein (Fragment) OS=Sus scrofa GN=MYOM2 PE=1 SV=2 - [F1RVL5_PIG]	0.00419682	F1RVL5	PREDICTED: myomesin-2	1089	5	0	0.97
Uncharacterized protein OS=Sus scrofa GN=CHN1 PE=4 SV=1 - [I3L733_PIG]	0.00410433	I3L733	N-chimaerin-like isoform X1	329	5	0	0.892	8	P:motor neuron axon guidance; C:cytoplasm; F:metal ion binding; P:regulation of axonogenesis; P:regulation of GTPase activity; P:ephrin receptor signaling pathway; F:ephrin receptor binding; P:intracellular signal transduction
Uncharacterized protein OS=Sus scrofa PE=4 SV=2 - [F1SCS1_PIG]	0.00391967	F1SCS1	ATP-dependent RNA helicase DDX1	689	5	0	0.96	21	P:nucleic acid phosphodiester bond hydrolysis; C:cytoplasmic stress granule; F:poly(A) binding; P:multicellular organism development; F:ATP-dependent helicase activity; P:tRNA splicing, via endonucleolytic cleavage and ligation; F:chromatin binding; P:response to virus; P:regulation of nucleic acid-templated transcription; F:poly(A) RNA binding; P:double-strand break repair; F:ATP binding; F:tran…
Uncharacterized protein OS=Sus scrofa GN=CNDP1 PE=1 SV=2 - [F1SNL8_PIG]	0.0039003	F1SNL8	beta-Ala-His dipeptidase	506	5	0	0.962	4	F:dipeptidase activity; P:proteolysis; F:tripeptidase activity; F:metallopeptidase activity	EC:3.4.13
Uncharacterized protein OS=Sus scrofa GN=FAM3B PE=4 SV=2 - [F1SG67_PIG]	0.00388304	F1SG67	family with sequence similarity member B isoform partial	107	5	3.46e-75	0.986
Uncharacterized protein (Fragment) OS=Sus scrofa PE=3 SV=2 - [F1S275_PIG]	0.00384708	F1S275	Ribosomal S2	270	5	2.55e-121	0.8	4	F:RNA binding; F:structural constituent of ribosome; C:small ribosomal subunit; P:translation
Uncharacterized protein (Fragment) OS=Sus scrofa GN=NPHP4 PE=4 SV=1 - [I3L917_PIG]	0.00372447	I3L917	nephrocystin-4 isoform X3	502	5	0	0.892	11	C:photoreceptor connecting cilium; P:negative regulation of canonical Wnt signaling pathway; C:centrosome; C:cell-cell junction; P:flagellated sperm motility; C:cytoplasm; P:retina development in camera-type eye; C:ciliary base; P:photoreceptor cell maintenance; P:photoreceptor cell outer segment organization; C:ribbon synapse
Caspase OS=Sus scrofa GN=CASP2 PE=3 SV=2 - [F1SRV6_PIG]	0.00366874	F1SRV6	caspase-2 isoform X2	453	5	0	0.942	10	C:nucleus; F:protein domain specific binding; P:cellular response to mechanical stimulus; P:DNA damage response, signal transduction by p53 class mediator resulting in cell cycle arrest; P:ectopic germ cell programmed cell death; C:cytoplasm; P:protein processing; P:extrinsic apoptotic signaling pathway in absence of ligand; F:cysteine-type endopeptidase activity involved in apoptotic process; P:…
Uncharacterized protein OS=Sus scrofa PE=4 SV=1 - [F1S987_PIG]	0.00361291	F1S987	T cell receptor delta- partial	115	5	4.44e-78	0.908
Uncharacterized protein (Fragment) OS=Sus scrofa GN=KLHL2 PE=4 SV=2 - [F1RWC7_PIG]	0.00350916	F1RWC7	kelch 2	592	5	0	0.992	6	F:ubiquitin-protein transferase activity; F:actin binding; C:cytoplasm; C:actin cytoskeleton; C:Cul3-RING ubiquitin ligase complex; P:protein ubiquitination
Uncharacterized protein (Fragment) OS=Sus scrofa GN=LOC100522910 PE=3 SV=2 - [F1SSL4_PIG]	0.00345027	F1SSL4	ATP-binding cassette sub-family F member 2	572	5	0	1	4	F:ATPase activity; F:ATP binding; C:mitochondrion; C:membrane	EC:3.6.1.3
Granzyme B OS=Sus scrofa GN=gzmB PE=1 SV=1 - [B8XTR7_PIG]	0.00335068	B8XTR7	granzyme B	248	5	1.18e-179	0.91	6	C:cytoplasm; C:intracellular membrane-bounded organelle; C:membrane; F:serine-type endopeptidase activity; P:protein processing; P:natural killer cell mediated cytotoxicity	EC:3.4.21
Olfactory receptor OS=Sus scrofa GN=LOC100156148 PE=3 SV=1 - [F1RQ94_PIG]	0.00332921	F1RQ94	olfactory receptor 2M3-like	312	5	0	0.986	6	F:G-protein coupled receptor activity; P:G-protein coupled receptor signaling pathway; C:integral component of membrane; P:detection of chemical stimulus involved in sensory perception of smell; C:plasma membrane; F:olfactory receptor activity
S-formylglutathione hydrolase OS=Sus scrofa GN=ESD PE=2 SV=1 - [ESTD_PIG]	0.00331504	Q9GJT2	S-formylglutathione hydrolase isoform X1	282	5	0	0.992	5	F:S-formylglutathione hydrolase activity; C:extracellular exosome; P:formaldehyde catabolic process; C:cytoplasmic vesicle; F:carboxylic ester hydrolase activity	EC:3.1.2.12; EC:3.1.1.1
Uncharacterized protein OS=Sus scrofa GN=POGZ PE=4 SV=2 - [F1ST03_PIG]	0.00330333	F1ST03	pogo transposable element with ZNF domain isoform X1	1415	5	0	0.972	7	F:DNA binding; C:nuclear chromatin; C:cytoplasm; F:metal ion binding; P:mitotic sister chromatid cohesion; P:kinetochore assembly; C:nucleoplasm
Uncharacterized protein (Fragment) OS=Sus scrofa GN=ZNF782 PE=4 SV=2 - [F1RX41_PIG]	0.00329169	F1RX41	zinc finger 782	568	5	0	0.914	4	F:nucleic acid binding; F:transcription factor activity, sequence-specific DNA binding; F:metal ion binding; P:regulation of transcription, DNA-templated
Uncharacterized protein OS=Sus scrofa GN=LOC100156526 PE=4 SV=2 - [F1RQ93_PIG]	0.00305504	F1RQ93	activator of basal transcription 1	272	5	2.1e-179	0.952	7	F:nucleotide binding; P:endonucleolytic cleavage to generate mature 5'-end of SSU-rRNA from (SSU-rRNA, 5.8S rRNA, LSU-rRNA); F:RNA binding; P:endonucleolytic cleavage in 5'-ETS of tricistronic rRNA transcript (SSU-rRNA, 5.8S rRNA, LSU-rRNA); P:small-subunit processome assembly; P:endonucleolytic cleavage in ITS1 to separate SSU-rRNA from 5.8S rRNA and LSU-rRNA from tricistronic rRNA transcript (S…
Olfactory receptor OS=Sus scrofa GN=LOC100523800 PE=3 SV=2 - [F1S1P9_PIG]	0.0029772	F1S1P9	olfactory receptor 2W6	314	5	0	0.962	6	F:G-protein coupled receptor activity; P:G-protein coupled receptor signaling pathway; C:integral component of membrane; P:detection of chemical stimulus involved in sensory perception of smell; C:plasma membrane; F:olfactory receptor activity
Uncharacterized protein OS=Sus scrofa PE=3 SV=1 - [I3LI60_PIG]	0.00292595	I3LI60	solute carrier family 25 member 41	71	5	6.91e-46	0.978	3	P:transmembrane transport; C:mitochondrion; C:integral component of membrane
Uncharacterized protein OS=Sus scrofa GN=BCLAF1 PE=4 SV=1 - [F1S684_PIG]	0.00281952	F1S684	bcl-2-associated transcription factor 1 isoform X2	921	5	0	0.994	10	F:DNA binding; P:positive regulation of response to DNA damage stimulus; P:negative regulation of transcription, DNA-templated; C:nuclear speck; P:apoptotic process; P:regulation of DNA-templated transcription in response to stress; P:positive regulation of DNA-templated transcription, initiation; C:nucleolus; P:positive regulation of intrinsic apoptotic signaling pathway; F:poly(A) RNA binding
Uncharacterized protein (Fragment) OS=Sus scrofa PE=4 SV=2 - [F1S2L7_PIG]	0.00278001	F1S2L7	zinc finger 709-like	411	5	0	0.76
Uncharacterized protein (Fragment) OS=Sus scrofa PE=4 SV=1 - [I3LJU4_PIG]	0.00269795	I3LJU4	disintegrin and metallo ase domain-containing 2- partial	77	5	3.47e-46	0.932	4	F:zinc ion binding; P:proteolysis; C:integral component of membrane; F:metalloendopeptidase activity	EC:3.4.24
Uncharacterized protein OS=Sus scrofa GN=ANTXRL PE=4 SV=1 - [K7GPT2_PIG]	0.00262965	K7GPT2	anthrax toxin receptor-like	316	5	3e-176	0.766
Uncharacterized protein OS=Sus scrofa GN=PPP1R12A PE=4 SV=1 - [I3LVP5_PIG]	0.00256185	I3LVP5	phosphatase 1 regulatory subunit 12A isoform X4	446	5	4.87e-111	0.984	21	F:phosphatase regulator activity; F:protein kinase binding; P:signal transduction; P:cellular response to drug; P:protein dephosphorylation; P:mitotic nuclear division; C:kinetochore; P:positive regulation of transcription from RNA polymerase II promoter; P:regulation of nucleocytoplasmic transport; C:Z disc; C:centrosome; C:focal adhesion; P:negative regulation of catalytic activity; P:centrosom…
Uncharacterized protein (Fragment) OS=Sus scrofa GN=NT5C1A PE=1 SV=1 - [F1SV04_PIG]	0.00254033	F1SV04	cytosolic 5 -nucleotidase 1A	368	5	0	0.982	7	F:nucleotide binding; F:magnesium ion binding; F:5'-nucleotidase activity; C:cytosol; P:dephosphorylation; P:nucleotide metabolic process; P:purine nucleoside monophosphate catabolic process	EC:3.1.3.5
Uncharacterized protein OS=Sus scrofa GN=C11orf52 PE=4 SV=1 - [I3LI29_PIG]	0.00241561	I3LI29	PREDICTED: uncharacterized protein C11orf52 homolog	129	5	1.89e-74	0.808
Uncharacterized protein (Fragment) OS=Sus scrofa GN=CLEC16A PE=4 SV=1 - [K7GRM8_PIG]	0.00212948	K7GRM8	CLEC16A isoform X2	439	5	0	0.992
Serine/threonine-protein kinase receptor OS=Sus scrofa GN=ACVR2B PE=3 SV=1 - [K7GLP5_PIG]	0.00202873	K7GLP5	activin receptor type-2B	512	5	0	0.992	43	P:retina vasculature development in camera-type eye; P:organ growth; F:growth factor binding; P:insulin secretion; P:post-embryonic development; P:palate development; P:mesoderm development; P:anterior/posterior pattern specification; P:negative regulation of transforming growth factor beta activation; P:odontogenesis of dentin-containing tooth; P:positive regulation of osteoblast differentiation…	EC:2.7.11; EC:2.7.12.1
Uncharacterized protein (Fragment) OS=Sus scrofa PE=4 SV=2 - [F1RKH3_PIG]	0.0020187	F1RKH3	serine arginine repetitive matrix 4	566	5	2.31e-98	0.912
Uncharacterized protein (Fragment) OS=Sus scrofa GN=CYLC2 PE=4 SV=2 - [F1SSA8_PIG]	0.00199752	F1SSA8	PREDICTED: cylicin-2	364	5	2.25e-85	0.896
Uncharacterized protein OS=Sus scrofa GN=DLG3 PE=4 SV=2 - [F1RTL4_PIG]	0.00194759	F1RTL4	disks large homolog 3 isoform X1	480	5	0	0.99	10	C:AMPA glutamate receptor complex; F:phosphatase binding; C:extracellular space; C:bicellular tight junction; F:ubiquitin protein ligase binding; P:negative regulation of phosphatase activity; C:cytoplasm; P:establishment or maintenance of epithelial cell apical/basal polarity; P:establishment of planar polarity; F:kinase binding
Uncharacterized protein (Fragment) OS=Sus scrofa GN=KIF13A PE=4 SV=1 - [I3LVQ0_PIG]	0.00191174	I3LVQ0	kinesin KIF13A	652	5	0	0.982
Uncharacterized protein OS=Sus scrofa GN=MAP3K14 PE=4 SV=1 - [I3LP04_PIG]	0.00189623	I3LP04	mitogen-activated kinase kinase kinase 14	493	5	0	0.934	9	F:ATP binding; P:cellular response to mechanical stimulus; P:immune response; F:NF-kappaB-inducing kinase activity; C:cytoplasm; P:positive regulation of I-kappaB kinase/NF-kappaB signaling; P:NIK/NF-kappaB signaling; P:I-kappaB kinase/NF-kappaB signaling; P:signal transduction by protein phosphorylation	EC:2.7.11
Uncharacterized protein (Fragment) OS=Sus scrofa GN=NID2 PE=4 SV=2 - [F1SFF3_PIG]	0.00187493	F1SFF3	nidogen-2 isoform X1	1385	5	0	0.898	4	P:cell-matrix adhesion; C:basement membrane; C:extracellular exosome; F:calcium ion binding
Uncharacterized protein OS=Sus scrofa GN=ZNF346 PE=4 SV=1 - [F1S3B9_PIG]	0.00176652	F1S3B9	zinc finger 346 isoform X2	294	5	0	0.968	8	F:p53 binding; F:zinc ion binding; F:double-stranded RNA binding; P:intrinsic apoptotic signaling pathway by p53 class mediator; P:positive regulation of apoptotic process; C:nucleolus; F:enzyme binding; F:poly(A) RNA binding
Olfactory receptor OS=Sus scrofa GN=OR10Z1 PE=3 SV=1 - [F1RN82_PIG]	0.0016646	F1RN82	olfactory receptor 10Z1	312	5	0	0.94
Uncharacterized protein OS=Sus scrofa PE=4 SV=1 - [F1RU75_PIG]	0.00164007	F1RU75	kelch 13 isoform X3	190	5	8.71e-98	0.984	6	F:ubiquitin-protein transferase activity; P:cytokinesis; P:mitotic nuclear division; C:midbody; C:Cul3-RING ubiquitin ligase complex; P:protein ubiquitination
Uncharacterized protein OS=Sus scrofa PE=4 SV=2 - [F1SME2_PIG]	0.00154647	F1SME2	TNF receptor-associated factor 1	403	5	2.56e-139	0.654
Uncharacterized protein (Fragment) OS=Sus scrofa PE=4 SV=2 - [F1RNL0_PIG]	0.00153971	F1RNL0	zinc finger 268-like	877	5	0	0.842
Uncharacterized protein OS=Sus scrofa PE=4 SV=1 - [I3LQG7_PIG]	0.00153883	I3LQG7	vinculin-like isoform X2	135	5	3.32e-69	0.99	4	F:actin filament binding; C:actin cytoskeleton; F:structural molecule activity; P:cell adhesion
Uncharacterized protein (Fragment) OS=Sus scrofa GN=GRIK3 PE=4 SV=2 - [F1SV43_PIG]	0.00153272	F1SV43	glutamate receptor kainate 3	881	5	0	0.998	10	C:integral component of plasma membrane; F:kainate selective glutamate receptor activity; P:regulation of membrane potential; C:postsynaptic membrane; P:ion transmembrane transport; P:adenylate cyclase-inhibiting G-protein coupled glutamate receptor signaling pathway; C:cell junction; P:ionotropic glutamate receptor signaling pathway; F:extracellular-glutamate-gated ion channel activity; F:adenyl…
Uncharacterized protein OS=Sus scrofa GN=LOC100518095 PE=1 SV=1 - [K7GKN2_PIG]	0.00151416	K7GKN2	interferon-induced GTP-binding Mx1 isoform X1	686	5	0	0.992	11	C:endoplasmic reticulum membrane; F:GTP binding; C:nuclear membrane; C:perinuclear region of cytoplasm; P:endosome localization; P:negative regulation of intracellular transport of viral material; F:GTPase activity; C:cytosol; P:defense response to virus; P:cellular response to type I interferon; P:negative regulation of viral genome replication
Uncharacterized protein OS=Sus scrofa PE=4 SV=2 - [F1S1V0_PIG]	0.00150296	F1S1V0	E3 ubiquitin- ligase UBR3 isoform X4	622	5	0	0.992
Uncharacterized protein OS=Sus scrofa GN=MAP3K1 PE=4 SV=1 - [F1SLK9_PIG]	0.00144648	F1SLK9	mitogen-activated kinase kinase kinase 1 isoform X1	1508	5	0	0.974	8	F:ATP binding; F:protein kinase binding; F:signal transducer, downstream of receptor, with serine/threonine kinase activity; F:zinc ion binding; P:cellular response to mechanical stimulus; C:cytoplasm; P:apoptotic process; P:signal transduction by protein phosphorylation	EC:2.7.11
Uncharacterized protein (Fragment) OS=Sus scrofa GN=FILIP1 PE=4 SV=2 - [F1RQI6_PIG]	0.00136673	F1RQI6	filamin-A-interacting 1 isoform X2	988	5	0	0.98
Uncharacterized protein OS=Sus scrofa GN=IQCD PE=4 SV=1 - [F1RKB1_PIG]	0.0013374	F1RKB1	IQ domain-containing D	466	5	0	0.948
Uncharacterized protein OS=Sus scrofa GN=LRP12 PE=4 SV=1 - [F1S1E8_PIG]	0.00133013	F1S1E8	low-density lipo receptor-related 12 isoform X1	859	5	0	0.984	1	C:integral component of plasma membrane
Uncharacterized protein OS=Sus scrofa GN=LOC100738992 PE=4 SV=2 - [F1S1J7_PIG]	0.00129435	F1S1J7	zinc finger transcription factor Trps1 isoform X1	1284	5	0	0.91	17	F:zinc ion binding; F:RNA polymerase II regulatory region sequence-specific DNA binding; P:transcription from RNA polymerase II promoter; P:anatomical structure formation involved in morphogenesis; F:transcriptional activator activity, RNA polymerase II transcription regulatory region sequence-specific binding; F:chromatin binding; P:cell development; P:positive regulation of transcription from R…
Uncharacterized protein OS=Sus scrofa GN=FAM133A PE=4 SV=1 - [K7GM86_PIG]	0.00125651	K7GM86	FAM133A	248	5	9.71e-53	1
Peptidyl-prolyl cis-trans isomerase OS=Sus scrofa GN=PPIL1 PE=1 SV=1 - [F2Z542_PIG]	0.00125146	F2Z542	peptidyl-prolyl cis-trans isomerase-like 1	166	5	9.19e-113	1	7	F:peptidyl-prolyl cis-trans isomerase activity; C:extracellular exosome; F:protein binding; C:catalytic step 2 spliceosome; P:protein peptidyl-prolyl isomerization; P:protein folding; P:mRNA splicing, via spliceosome	EC:5.2.1.8
Uncharacterized protein OS=Sus scrofa GN=LOC100738497 PE=4 SV=1 - [F1STW4_PIG]	0.00122925	F1STW4	teneurin-4-like isoform X3	169	5	1.15e-108	0.978
Secretory carrier-associated membrane protein 1 OS=Sus scrofa GN=SCAMP1 PE=2 SV=1 - [SCAM1_PIG]	0.00122925	O77735	secretory carrier-associated membrane 1	338	5	0	0.992	9	C:trans-Golgi network; P:protein transport; C:integral component of membrane; C:cell junction; C:synaptic vesicle membrane; C:recycling endosome membrane; P:exocytosis; C:zymogen granule membrane; C:nucleoplasm
Uncharacterized protein OS=Sus scrofa GN=DDX42 PE=3 SV=2 - [F1RSJ7_PIG]	0.00121422	F1RSJ7	ATP-dependent RNA helicase DDX42	941	5	0	0.966	8	F:ATP binding; C:cytoplasm; C:membrane; P:protein localization; P:RNA secondary structure unwinding; C:nucleoplasm; F:ATP-dependent RNA helicase activity; F:poly(A) RNA binding
Uncharacterized protein OS=Sus scrofa GN=RGL2 PE=4 SV=1 - [F1RZT1_PIG]	0.0012125	F1RZT1	ral guanine nucleotide dissociation stimulator-like 2	771	5	0	0.99	4	P:small GTPase mediated signal transduction; F:guanyl-nucleotide exchange factor activity; C:intracellular; P:positive regulation of GTPase activity
Uncharacterized protein (Fragment) OS=Sus scrofa GN=TSPAN6 PE=4 SV=1 - [K7GPT8_PIG]	0.0012078	K7GPT8	tetraspanin-6 isoform X2	86	5	5.12e-52	0.72	2	C:integral component of plasma membrane; P:cell surface receptor signaling pathway
Uncharacterized protein OS=Sus scrofa GN=TTC21B PE=4 SV=2 - [F1RPM9_PIG]	0.00119517	F1RPM9	tetratricopeptide repeat 21B	956	5	0	0.968	5	P:cilium assembly; C:cilium; C:intraciliary transport particle A; P:protein localization to cilium; P:intraciliary retrograde transport
Uncharacterized protein (Fragment) OS=Sus scrofa GN=LOC100518542 PE=4 SV=1 - [I3LGL0_PIG]	0.00118372	I3LGL0	FAM53C	351	5	0	0.984
Complement C5a anaphylatoxin (Fragment) OS=Sus scrofa GN=C5 PE=4 SV=2 - [F1SME1_PIG]	0.00116274	F1SME1	complement C5	1608	5	0	0.942	5	P:complement activation; C:extracellular space; P:inflammatory response; F:endopeptidase inhibitor activity; P:negative regulation of endopeptidase activity
Uncharacterized protein (Fragment) OS=Sus scrofa GN=TRA2B PE=4 SV=1 - [I3LBN9_PIG]	0.00111291	I3LBN9	transformer-2 homolog beta isoform X2	280	5	9.95e-72	0.988	14	F:poly-purine tract binding; F:pre-mRNA binding; C:nucleoplasm; P:mRNA splicing, via spliceosome; P:cerebral cortex regionalization; F:nucleotide binding; C:nuclear inner membrane; C:perinuclear region of cytoplasm; F:protein binding; P:regulation of alternative mRNA splicing, via spliceosome; P:positive regulation of mRNA splicing, via spliceosome; P:negative regulation of mRNA splicing, via spl…
Uncharacterized protein (Fragment) OS=Sus scrofa GN=FBXO40 PE=4 SV=1 - [F1SPD6_PIG]	0.0011	F1SPD6	F-box only 40 isoform X1	661	5	0	0.886	5	F:zinc ion binding; F:ubiquitin protein ligase activity; C:cytoplasm; P:muscle cell differentiation; P:protein ubiquitination
Uncharacterized protein OS=Sus scrofa PE=4 SV=1 - [I3LUW1_PIG]	0.00105991	I3LUW1	serine threonine- kinase ULK4- partial	98	5	9.74e-64	0.97
Uncharacterized protein OS=Sus scrofa GN=KRT2 PE=3 SV=2 - [F1SGG4_PIG]	0.00104498	F1SGG4	type II cytoskeletal 73	497	5	0	0.894	12	C:nucleus; C:extracellular space; C:keratin filament; C:extracellular exosome; P:keratinocyte proliferation; C:membrane; F:structural molecule activity; C:Golgi apparatus; P:keratinocyte activation; P:positive regulation of macromitophagy in response to mitochondrial depolarization; P:keratinization; P:keratinocyte migration
Ubiquitin carboxyl-terminal hydrolase OS=Sus scrofa GN=USP7 PE=3 SV=2 - [F1RKZ6_PIG]	0.00103589	F1RKZ6	ubiquitin carboxyl-terminal hydrolase 7 isoform X1	1103	5	0	0.99	13	P:protein deubiquitination; C:nuclear body; F:protein C-terminus binding; P:negative regulation of NF-kappaB transcription factor activity; P:transcription-coupled nucleotide-excision repair; F:cysteine-type endopeptidase activity; F:transcription factor binding; P:ubiquitin-dependent protein catabolic process; F:thiol-dependent ubiquitin-specific protease activity; F:p53 binding; F:ubiquitin pro…	EC:3.4.22
Uncharacterized protein OS=Sus scrofa GN=XRCC6 PE=4 SV=1 - [F1SRE0_PIG]	0.00102843	F1SRE0	X-ray repair cross-complementing 6	606	5	0	0.956	24	C:nonhomologous end joining complex; F:protein C-terminus binding; F:transcription regulatory region DNA binding; P:DNA recombination; F:double-stranded telomeric DNA binding; P:telomere maintenance; C:Ku70:Ku80 complex; F:ATP-dependent DNA helicase activity; P:positive regulation of transcription from RNA polymerase II promoter; F:damaged DNA binding; P:protein heterotetramerization; C:nuclear c…
Uncharacterized protein OS=Sus scrofa GN=GPR149 PE=4 SV=1 - [I3L9D3_PIG]	0.00102336	I3L9D3	probable G- coupled receptor 149	406	5	0	0.944	1	C:integral component of membrane
Uncharacterized protein OS=Sus scrofa GN=TRPM6 PE=4 SV=2 - [F1SJA5_PIG]	0.00102286	F1SJA5	transient receptor potential cation channel subfamily M member 6	2031	5	0	0.952	11	F:ATP binding; C:brush border membrane; P:protein tetramerization; F:cation channel activity; P:cation transmembrane transport; C:integral component of membrane; P:metal ion transport; F:protein serine/threonine kinase activity; P:protein phosphorylation; P:response to toxic substance; C:apical plasma membrane	EC:2.7.11
Uncharacterized protein OS=Sus scrofa PE=4 SV=1 - [I3LB75_PIG]	0.00101338	I3LB75	SH3 and multiple ankyrin repeat domains 1-like	205	5	1.1e-131	0.948
Uncharacterized protein (Fragment) OS=Sus scrofa GN=PCGF2 PE=4 SV=1 - [I3L831_PIG]	0.00100846	I3L831	polycomb group RING finger 2 isoform X3	309	5	0	0.868	12	P:negative regulation of transcription from RNA polymerase II promoter; F:zinc ion binding; C:nuclear body; C:PRC1 complex; P:in utero embryonic development; P:anterior/posterior pattern specification; C:sex chromatin; P:histone acetylation; F:chromatin binding; P:cellular response to hydrogen peroxide; P:embryonic skeletal system morphogenesis; P:negative regulation of apoptotic signaling pathway
Uncharacterized protein (Fragment) OS=Sus scrofa GN=IL1R1 PE=4 SV=1 - [K7GSA4_PIG]	0.00100521	K7GSA4	interleukin-1 receptor type 1 isoform X2	310	5	0	0.934
Uncharacterized protein (Fragment) OS=Sus scrofa GN=BCCIP PE=4 SV=2 - [F1SDM6_PIG]	0.000979917	F1SDM6	BRCA2 and CDKN1A-interacting isoform X1	318	5	1.07e-180	0.954	6	P:neuroendocrine cell differentiation; C:nuclear cyclin-dependent protein kinase holoenzyme complex; P:cellular response to DNA damage stimulus; F:kinase regulator activity; F:poly(A) RNA binding; P:regulation of cyclin-dependent protein serine/threonine kinase activity
Uncharacterized protein (Fragment) OS=Sus scrofa GN=LOC100739184 PE=4 SV=1 - [I3LI82_PIG]	0.000975317	I3LI82	arylacetamide partial	213	5	2.65e-164	0.946	7	C:endoplasmic reticulum membrane; F:serine hydrolase activity; P:metabolic process; C:integral component of membrane; F:triglyceride lipase activity; F:deacetylase activity; P:positive regulation of triglyceride catabolic process	EC:3.1.1.3
Uncharacterized protein OS=Sus scrofa GN=KLHL18 PE=4 SV=1 - [I3LI83_PIG]	0.000968496	I3LI83	kelch 18 isoform X1	429	5	0	0.98	3	F:ubiquitin-protein transferase activity; C:Cul3-RING ubiquitin ligase complex; P:protein ubiquitination
Uncharacterized protein OS=Sus scrofa GN=AKR1C1 PE=1 SV=1 - [F1RYU4_PIG]	0.000961771	F1RYU4	aldo-keto reductase family 1 member C1 isoform X1	324	5	0	0.954	2	F:oxidoreductase activity; P:oxidation-reduction process
Uncharacterized protein OS=Sus scrofa GN=FCRL1 PE=4 SV=1 - [F1RHL4_PIG]	0.000958811	F1RHL4	Fc receptor 1 isoform X1	325	5	0	0.952	1	C:integral component of membrane
Olfactory receptor OS=Sus scrofa PE=3 SV=1 - [I3LDB3_PIG]	0.00095587	I3LDB3	olfactory receptor 10AG1-like	326	5	0	0.938	6	F:G-protein coupled receptor activity; P:G-protein coupled receptor signaling pathway; C:integral component of membrane; P:detection of chemical stimulus involved in sensory perception of smell; C:plasma membrane; F:olfactory receptor activity
Uncharacterized protein OS=Sus scrofa GN=CCKAR PE=3 SV=1 - [I3LFK5_PIG]	0.000944284	I3LFK5	cholecystokinin receptor type A	440	5	0	0.97	10	P:neuron migration; P:forebrain development; P:regulation of hormone secretion; F:gastrin receptor activity; P:axonogenesis; P:cholecystokinin signaling pathway; C:integral component of membrane; P:digestion; P:feeding behavior; F:cholecystokinin receptor activity
One cut domain family member OS=Sus scrofa GN=ONECUT3 PE=3 SV=2 - [F1SDH9_PIG]	0.00093158	F1SDH9	one cut domain family member partial	446	5	4.7e-114	0.982
Uncharacterized protein (Fragment) OS=Sus scrofa GN=LOC100158172 PE=4 SV=1 - [I3LRS6_PIG]	0.000929081	I3LRS6	tectonin beta-propeller repeat-containing 2 isoform X1	559	5	0	0.976
Uncharacterized protein OS=Sus scrofa GN=ACRC PE=4 SV=2 - [F1RSV4_PIG]	0.000903228	F1RSV4	acidic repeat-containing isoform X1	115	5	6.99e-81	0.99
Dephospho-CoA kinase OS=Sus scrofa GN=DCAKD PE=3 SV=1 - [F1RR05_PIG]	0.000899318	F1RR05	dephospho- kinase domain-containing isoform X1	231	5	5.02e-159	0.976	6	F:ATP binding; F:dephospho-CoA kinase activity; C:mitochondrion; C:integral component of membrane; P:coenzyme A biosynthetic process; P:phosphorylation	EC:2.7.1.24
Uncharacterized protein OS=Sus scrofa GN=ADD3 PE=1 SV=1 - [F1S5M9_PIG]	0.000882758	F1S5M9	gamma-adducin isoform X1	706	5	0	0.992	8	C:cytoskeleton; C:cell-cell junction; C:brush border; C:cell cortex; F:structural molecule activity; C:plasma membrane; C:condensed nuclear chromosome; C:nucleoplasm
Uncharacterized protein (Fragment) OS=Sus scrofa GN=IGHE PE=4 SV=1 - [I3LLF9_PIG]	0.000882758	I3LLF9	heavy chain constant partial	353	5	0	0.742
40S ribosomal protein S6 OS=Sus scrofa PE=3 SV=1 - [F1SUN6_PIG]	0.000872867	F1SUN6	40S ribosomal S6	238	5	2.01e-95	0.72	32	P:mitotic cell cycle checkpoint; C:cytosolic small ribosomal subunit; P:oogenesis stage; P:rRNA processing; C:nucleolus; P:placenta development; C:nucleoplasm; C:polysome; P:viral transcription; C:dendrite; P:SRP-dependent cotranslational protein targeting to membrane; P:nuclear-transcribed mRNA catabolic process, nonsense-mediated decay; P:G1/S transition of mitotic cell cycle; F:mRNA binding; C…
Uncharacterized protein (Fragment) OS=Sus scrofa GN=PDE1A PE=4 SV=1 - [I3LEE8_PIG]	0.000865594	I3LEE8	calcium calmodulin-dependent 3 ,5 -cyclic nucleotide phosphodiesterase 1A isoform X1	480	5	0	0.954	3	F:metal ion binding; P:signal transduction; F:3',5'-cyclic-nucleotide phosphodiesterase activity	EC:3.1.4.17
Uncharacterized protein OS=Sus scrofa GN=RAB30 PE=4 SV=2 - [F2Z5W1_PIG]	0.000851403	F2Z5W1	ras-related Rab-30	122	5	5.95e-86	0.99	6	F:GTP binding; C:trans-Golgi network; C:cis-Golgi network; P:small GTPase mediated signal transduction; P:Golgi organization; C:Golgi cisterna
Uncharacterized protein (Fragment) OS=Sus scrofa GN=EML4 PE=1 SV=2 - [F1S4U9_PIG]	0.000846201	F1S4U9	echinoderm microtubule-associated -like 4 isoform X2	982	5	0	0.974	1	C:membrane
Uncharacterized protein OS=Sus scrofa GN=LOC100518729 PE=4 SV=1 - [F1SM77_PIG]	0.000844481	F1SM77	cysteine-rich DPF motif domain-containing 1	123	5	1.16e-81	0.918
Uncharacterized protein OS=Sus scrofa GN=GFPT2 PE=4 SV=2 - [F1S5Q1_PIG]	0.000841744	F1S5Q1	glutamine--fructose-6-phosphate aminotransferase [isomerizing] 2 isoform X1	617	5	0	0.95	6	P:carbohydrate metabolic process; F:glutamine-fructose-6-phosphate transaminase (isomerizing) activity; P:fructose 6-phosphate metabolic process; P:UDP-N-acetylglucosamine metabolic process; P:carbohydrate derivative biosynthetic process; F:carbohydrate binding	EC:2.6.1.16
Uncharacterized protein OS=Sus scrofa GN=LOC100518592 PE=4 SV=2 - [F1RS28_PIG]	0.00083097	F1RS28	multivesicular body subunit 12B-like	125	5	2.07e-74	0.902	14	C:ESCRT I complex; P:protein transport; F:lipid binding; P:positive regulation of viral process; P:regulation of epidermal growth factor receptor signaling pathway; C:plasma membrane; C:nucleus; C:late endosome membrane; C:early endosome; C:extracellular exosome; F:ubiquitin binding; P:virus maturation; P:ubiquitin-dependent protein catabolic process via the multivesicular body sorting pathway; C…
Uncharacterized protein OS=Sus scrofa GN=TPST2 PE=1 SV=2 - [F1RG69_PIG]	0.000826561	F1RG69	-tyrosine sulfotransferase 2 isoform X2	377	5	0	0.99	5	C:extracellular exosome; C:endoplasmic reticulum; C:Golgi apparatus; F:protein-tyrosine sulfotransferase activity; P:peptidyl-tyrosine sulfation	EC:2.8.2.20
Uncharacterized protein (Fragment) OS=Sus scrofa GN=TIAM1 PE=4 SV=1 - [I3LKZ0_PIG]	0.000826561	I3LKZ0	T-lymphoma invasion and metastasis-inducing 1 isoform X1	754	5	0	0.976	9	P:cell-matrix adhesion; P:Rac protein signal transduction; C:cell-cell contact zone; P:regulation of Rho protein signal transduction; P:activation of GTPase activity; C:extrinsic component of cytoplasmic side of plasma membrane; F:signal transducer activity, downstream of receptor; P:cell migration; F:Rac guanyl-nucleotide exchange factor activity
Uncharacterized protein OS=Sus scrofa GN=LOC100621202 PE=3 SV=1 - [I3LIS0_PIG]	0.000815743	I3LIS0	sphingosine 1-phosphate receptor 1	382	5	0	0.992	22	P:adenylate cyclase-inhibiting G-protein coupled receptor signaling pathway; F:sphingosine-1-phosphate receptor activity; P:heart trabecula morphogenesis; P:positive regulation of cell proliferation; C:external side of plasma membrane; P:regulation of bone resorption; P:brain development; P:sphingosine-1-phosphate signaling pathway; P:cardiac muscle tissue growth involved in heart morphogenesis; …
Uncharacterized protein OS=Sus scrofa GN=DNTTIP2 PE=4 SV=1 - [F1S537_PIG]	0.000808336	F1S537	deoxynucleotidyltransferase terminal-interacting 2	771	5	0	0.868	2	C:nucleolus; F:poly(A) RNA binding
Uncharacterized protein OS=Sus scrofa PE=4 SV=1 - [I3LTG4_PIG]	0.000799009	I3LTG4	type I inositol 1,4,5-trisphosphate 5-phosphatase isoform X2	130	5	2.67e-82	0.986
Uncharacterized protein (Fragment) OS=Sus scrofa GN=FAM178B PE=4 SV=1 - [F1STD4_PIG]	0.000791701	F1STD4	family with sequence similarity member B	656	5	0	0.84
Uncharacterized protein (Fragment) OS=Sus scrofa GN=LOC100518396 PE=4 SV=1 - [K7GKZ2_PIG]	0.000783934	K7GKZ2	TNF receptor-associated factor 4	265	5	1.03e-160	0.998	16	F:protein kinase binding; F:zinc ion binding; P:activation of NF-kappaB-inducing kinase activity; F:tumor necrosis factor receptor binding; P:regulation of apoptotic process; P:respiratory gaseous exchange; P:positive regulation of protein homodimerization activity; C:nucleus; F:ubiquitin-protein transferase activity; F:ubiquitin protein ligase binding; C:cytoplasm; P:positive regulation of JNK c…
Uncharacterized protein OS=Sus scrofa GN=MRC1 PE=4 SV=2 - [F1RWA3_PIG]	0.000781521	F1RWA3	macrophage mannose receptor 1 precursor	1462	5	0	0.922	1	C:integral component of membrane
Uncharacterized protein OS=Sus scrofa GN=DTX3L PE=4 SV=1 - [I3LRN0_PIG]	0.000734591	I3LRN0	deltex 3-like (Drosophila)	707	5	0	0.744	7	F:ubiquitin-protein transferase activity; P:histone monoubiquitination; F:histone binding; P:protein polyubiquitination; C:cytosol; C:nucleoplasm; P:double-strand break repair
Uncharacterized protein OS=Sus scrofa GN=LOC100628198 PE=4 SV=1 - [I3LBY6_PIG]	0.000728921	I3LBY6	zinc finger 691 isoform X1	285	5	0	0.952	4	F:transcription factor activity, sequence-specific DNA binding; F:metal ion binding; F:RNA polymerase II regulatory region sequence-specific DNA binding; P:regulation of transcription, DNA-templated
Uncharacterized protein OS=Sus scrofa GN=GCNT1 PE=4 SV=1 - [F1SIN0_PIG]	0.000728069	F1SIN0	beta-1,3-galactosyl-O-glycosyl-glyco beta-1,6-N-acetylglucosaminyltransferase	428	5	0	0.96	9	P:cell adhesion molecule production; C:trans-Golgi network; P:tissue morphogenesis; P:kidney morphogenesis; F:acetylglucosaminyltransferase activity; P:glycoprotein biosynthetic process; C:membrane; P:leukocyte tethering or rolling; C:Golgi cisterna
Uncharacterized protein (Fragment) OS=Sus scrofa GN=SEMA3E PE=4 SV=2 - [F1SBX2_PIG]	0.000704689	F1SBX2	semaphorin-3E isoform X1	737	5	0	0.978	16	P:regulation of cell shape; P:negative regulation of angiogenesis; P:negative chemotaxis; P:synapse organization; P:sprouting angiogenesis; P:negative regulation of axon extension involved in axon guidance; F:chemorepellent activity; F:neuropilin binding; C:extracellular space; P:neural crest cell migration; P:negative regulation of cell-matrix adhesion; P:branching involved in blood vessel morph…
Uncharacterized protein OS=Sus scrofa GN=TDRD5 PE=4 SV=2 - [F1S6A1_PIG]	0.000700255	F1S6A1	tudor domain-containing 5 isoform X1	890	5	0	0.89	5	C:chromatoid body; P:spermatid development; P:DNA methylation involved in gamete generation; C:pi-body; P:P granule organization
Uncharacterized protein (Fragment) OS=Sus scrofa GN=CETN2 PE=4 SV=1 - [K7GP26_PIG]	0.000692475	K7GP26	centrin-2 isoform X2	150	5	8.24e-92	0.824	12	C:photoreceptor connecting cilium; C:centriole; C:ciliary basal body; P:centriole replication; F:calcium ion binding; P:spermatogenesis; F:heterotrimeric G-protein binding; P:regulation of cytokinesis; C:XPC complex; P:nucleotide-excision repair; F:G-protein beta/gamma-subunit complex binding; F:microtubule binding
Uncharacterized protein (Fragment) OS=Sus scrofa GN=PRDM15 PE=4 SV=2 - [F1SG48_PIG]	0.000691898	F1SG48	PR domain zinc finger 15 isoform X1	1201	5	0	0.964	8	C:nucleus; F:transcription factor activity, sequence-specific DNA binding; F:metal ion binding; P:transcription, DNA-templated; F:RNA polymerase II regulatory region sequence-specific DNA binding; P:regulation of transcription, DNA-templated; F:methyltransferase activity; P:methylation
Sorbin and SH3 domain-containing protein 2 OS=Sus scrofa GN=SORBS2 PE=4 SV=2 - [F1RZN9_PIG]	0.000678897	F1RZN9	SRBS2_PIG ame: Full=Sorbin and SH3 domain-containing 2 ame: Full=Arg-binding 2 Short= 2 Contains: ame: Full=Sorbin	153	5	7.93e-98	0.978	4	C:perinuclear region of cytoplasm; C:focal adhesion; C:apical plasma membrane; C:lamellipodium
Uncharacterized protein (Fragment) OS=Sus scrofa GN=CCDC50 PE=4 SV=2 - [F1SFH2_PIG]	0.000678897	F1SFH2	coiled-coil domain-containing 50 isoform X6	306	5	0	0.96	2	F:ubiquitin protein ligase binding; C:cytoplasm
Uncharacterized protein (Fragment) OS=Sus scrofa GN=LOC100622999 PE=4 SV=1 - [I3L6H0_PIG]	0.000670137	I3L6H0	adenylate cyclase type partial	155	5	5.04e-105	1
Uncharacterized protein (Fragment) OS=Sus scrofa GN=LOC100624264 PE=4 SV=1 - [I3LME4_PIG]	0.000668904	I3LME4	laminin subunit gamma-2	1087	5	0	0.946
Platelet glycoprotein Ib alpha polypeptide OS=Sus scrofa GN=GPIbA PE=4 SV=1 - [B6ECP2_PIG]	0.000662655	B6ECP2	platelet glyco Ib alpha chain	627	5	0	0.794	12	C:extracellular exosome; C:cytoplasm; C:anchored component of external side of plasma membrane; P:cell morphogenesis; P:cytokine-mediated signaling pathway; C:integral component of membrane; P:cell adhesion; P:blood coagulation; P:fibrinolysis; F:protein kinase inhibitor activity; P:negative regulation of protein kinase activity; P:negative regulation of JAK-STAT cascade
Uncharacterized protein (Fragment) OS=Sus scrofa PE=4 SV=1 - [I3LVR1_PIG]	0.000653278	I3LVR1	potassium voltage-gated channel subfamily C member 4	318	5	6.66e-159	0.83	8	P:regulation of neurotransmitter secretion; P:potassium ion transmembrane transport; C:voltage-gated potassium channel complex; F:delayed rectifier potassium channel activity; P:regulation of ion transmembrane transport; P:protein homooligomerization; C:neuromuscular junction; C:axon terminus
Uncharacterized protein OS=Sus scrofa GN=UMPS PE=1 SV=2 - [F1SQ55_PIG]	0.00065055	F1SQ55	uridine 5 -monophosphate synthase	479	5	0	0.85
Olfactory receptor OS=Sus scrofa GN=LOC396796 PE=3 SV=1 - [F1RV06_PIG]	0.000649195	F1RV06	olfactory receptor 10C1-like	320	5	0	0.966	6	F:G-protein coupled receptor activity; P:G-protein coupled receptor signaling pathway; C:integral component of membrane; P:detection of chemical stimulus involved in sensory perception of smell; C:plasma membrane; F:olfactory receptor activity
Uncharacterized protein OS=Sus scrofa GN=DOK4 PE=4 SV=1 - [I3L7P2_PIG]	0.000637247	I3L7P2	docking 4	326	5	0	0.992	6	P:MAPK cascade; P:nervous system development; P:transmembrane receptor protein tyrosine kinase signaling pathway; F:signal transducer activity, downstream of receptor; F:insulin receptor binding; C:intracellular
Uncharacterized protein OS=Sus scrofa GN=ZNF445 PE=4 SV=1 - [I3LVA6_PIG]	0.000623851	I3LVA6	zinc finger 445 isoform X2	999	5	0	0.9	7	F:nucleic acid binding; C:nucleus; F:transcription factor activity, sequence-specific DNA binding; C:extracellular exosome; F:metal ion binding; P:transcription, DNA-templated; P:regulation of transcription, DNA-templated
Uncharacterized protein (Fragment) OS=Sus scrofa GN=ACIN1 PE=1 SV=1 - [F1S9D1_PIG]	0.000621054	F1S9D1	apoptotic chromatin condensation inducer in the nucleus isoform X1	1338	5	0	0.944
Uncharacterized protein OS=Sus scrofa GN=SLC44A5 PE=4 SV=1 - [F1S9Q9_PIG]	0.00061281	F1S9Q9	choline transporter 5 isoform X4	678	5	0	0.99	1	C:integral component of membrane
Uncharacterized protein OS=Sus scrofa GN=IL1RAP PE=4 SV=1 - [I3LR80_PIG]	0.000603902	I3LR80	interleukin-1 receptor accessory isoform X1	688	5	0	0.964
Olfactory receptor (Fragment) OS=Sus scrofa GN=LOC100517880 PE=3 SV=2 - [F1S3F9_PIG]	0.000602152	F1S3F9	olfactory receptor 7D4-like	345	5	0	0.914	6	F:G-protein coupled receptor activity; P:G-protein coupled receptor signaling pathway; C:integral component of membrane; P:detection of chemical stimulus involved in sensory perception of smell; C:plasma membrane; F:olfactory receptor activity
Uncharacterized protein OS=Sus scrofa GN=LDLRAD3 PE=4 SV=1 - [F1SHG2_PIG]	0.000602152	F1SHG2	low-density lipo receptor class A domain-containing 3 isoform X1	345	5	0	0.98	6	C:integral component of membrane; C:cell junction; P:receptor-mediated endocytosis; C:plasma membrane; F:beta-amyloid binding; P:regulation of protein processing
Uncharacterized protein OS=Sus scrofa GN=HECTD1 PE=4 SV=2 - [F1SHF6_PIG]	0.000597648	F1SHF6	E3 ubiquitin- ligase HECTD1	2607	5	0	0.99	6	C:nucleus; F:ubiquitin-protein transferase activity; C:cytoplasm; F:metal ion binding; F:ligase activity; P:protein ubiquitination involved in ubiquitin-dependent protein catabolic process
Uncharacterized protein (Fragment) OS=Sus scrofa PE=4 SV=1 - [I3LSX0_PIG]	0.000595251	I3LSX0	RING finger 17	349	5	0	0.88	4	F:zinc ion binding; F:protein homodimerization activity; C:cytoplasm; P:spermatid development
Uncharacterized protein OS=Sus scrofa PE=4 SV=2 - [F1RNX5_PIG]	0.000564518	F1RNX5	FAM172A isoform X2	184	5	4.32e-107	0.964	1	C:endoplasmic reticulum
Uncharacterized protein (Fragment) OS=Sus scrofa GN=RGS6 PE=4 SV=1 - [I3LPV0_PIG]	0.000564518	I3LPV0	regulator of G- signaling 6 isoform X2	368	5	0	0.97	6	C:heterotrimeric G-protein complex; P:G-protein coupled receptor signaling pathway; C:cytoplasm; F:GTPase activator activity; F:signal transducer activity; P:positive regulation of GTPase activity
Uncharacterized protein OS=Sus scrofa GN=HMGB4 PE=4 SV=1 - [I3LE77_PIG]	0.000561466	I3LE77	high mobility group B4	185	5	1.16e-135	0.912	1	C:nucleus
Uncharacterized protein (Fragment) OS=Sus scrofa GN=MAP7D2 PE=4 SV=1 - [K7GQF1_PIG]	0.000561466	K7GQF1	MAP7 domain-containing 2	185	5	5.16e-22	1	3	C:microtubule cytoskeleton; F:structural molecule activity; P:microtubule cytoskeleton organization
Uncharacterized protein OS=Sus scrofa GN=SEMA6C PE=4 SV=2 - [F1SSX9_PIG]	0.000555461	F1SSX9	semaphorin-6C isoform X2	935	5	0	0.968
Uncharacterized protein (Fragment) OS=Sus scrofa GN=KCNQ5 PE=4 SV=1 - [I3L7X4_PIG]	0.000545256	I3L7X4	potassium voltage-gated channel subfamily KQT member 5 isoform X2	762	5	0	0.97	4	C:clathrin coat; F:voltage-gated potassium channel activity; P:potassium ion transmembrane transport; C:voltage-gated potassium channel complex
Uncharacterized protein OS=Sus scrofa GN=NTN3 PE=4 SV=2 - [F1SUI0_PIG]	0.000537265	F1SUI0	netrin-3 isoform X1	580	5	0	0.972	3	C:Golgi apparatus; C:extracellular region; F:receptor binding
Uncharacterized protein OS=Sus scrofa GN=PSKH1 PE=4 SV=1 - [I3LBV9_PIG]	0.000532673	I3LBV9	serine threonine- kinase H1	390	5	0	0.898	5	F:ATP binding; P:heart development; F:protein serine/threonine kinase activity; P:protein phosphorylation; P:determination of left/right symmetry	EC:2.7.11
Uncharacterized protein OS=Sus scrofa GN=HNRNPU PE=1 SV=2 - [F1S8L9_PIG]	0.000526597	F1S8L9	heterogeneous nuclear ribonucleo U isoform X2	789	5	0	0.986	24	C:CRD-mediated mRNA stability complex; C:cytoplasmic ribonucleoprotein granule; F:poly(G) binding; P:positive regulation of DNA topoisomerase (ATP-hydrolyzing) activity; C:telomerase holoenzyme complex; C:nucleoplasm; C:cell surface; F:core promoter binding; F:poly(A) RNA binding; P:mRNA splicing, via spliceosome; F:ATP binding; P:circadian regulation of gene expression; F:protein binding; C:cata…
Uncharacterized protein OS=Sus scrofa GN=YKT6 PE=1 SV=1 - [F1SSG1_PIG]	0.000524602	F1SSG1	synaptobrevin homolog YKT6	198	5	1.39e-130	0.976	16	F:protein-cysteine S-palmitoyltransferase activity; F:SNAP receptor activity; C:endoplasmic reticulum; C:Golgi apparatus; F:SNARE binding; P:retrograde transport, endosome to Golgi; C:integral component of plasma membrane; P:ER to Golgi vesicle-mediated transport; C:endosome; C:extracellular exosome; P:vesicle fusion; P:vesicle targeting; C:mitochondrion; P:vesicle docking involved in exocytosis;…	EC:2.3.1.225
Uncharacterized protein (Fragment) OS=Sus scrofa GN=LOC100736995 PE=4 SV=1 - [F1RYI7_PIG]	0.000522842	F1RYI7	neuron navigator 3 isoform X2	596	5	0	0.93	1	F:ATP binding
Uncharacterized protein OS=Sus scrofa GN=AICDA PE=4 SV=2 - [F1SLW5_PIG]	0.000521966	F1SLW5	single-stranded DNA cytosine deaminase	199	5	5.18e-145	0.976	12	C:nucleus; F:zinc ion binding; F:ubiquitin protein ligase binding; P:cellular response to lipopolysaccharide; C:cytoplasm; P:DNA demethylation; P:negative regulation of methylation-dependent chromatin silencing; P:cytidine deamination; F:cytidine deaminase activity; C:exosome (RNase complex); P:somatic hypermutation of immunoglobulin genes; P:isotype switching	EC:3.5.4.5
Uncharacterized protein (Fragment) OS=Sus scrofa GN=ADAMTS12 PE=4 SV=1 - [I3LR08_PIG]	0.000518615	I3LR08	A disintegrin and metallo ase with thrombospondin motifs 12 isoform X1	1402	5	0	0.852
Uncharacterized protein OS=Sus scrofa GN=PPP1R3F PE=4 SV=1 - [I3LU64_PIG]	0.000514851	I3LU64	phosphatase 1 regulatory subunit 3F isoform X1	807	5	0	0.956	5	F:protein phosphatase binding; P:regulation of glycogen biosynthetic process; C:integral component of membrane; P:regulation of glycogen (starch) synthase activity; F:glycogen binding
Uncharacterized protein (Fragment) OS=Sus scrofa PE=4 SV=1 - [F1RN57_PIG]	0.000510006	F1RN57	PREDICTED: uncharacterized protein LOC102165335	1222	5	0	0.856
Endothelin-3 OS=Sus scrofa GN=EDN3 PE=2 SV=1 - [EDN3_PIG]	0.000509173	A5A752	endothelin 3	204	5	2.62e-131	0.844	26	P:positive regulation of heart rate; P:positive regulation of MAP kinase activity; P:positive regulation of potassium ion transmembrane transport; P:peptide hormone secretion; P:positive regulation of cell proliferation; P:positive regulation of mitotic nuclear division; F:hormone activity; P:regulation of vasoconstriction; P:neuron differentiation; P:positive regulation of leukocyte chemotaxis; …
Uncharacterized protein OS=Sus scrofa GN=SMARCC1 PE=4 SV=2 - [F1SLI6_PIG]	0.000507184	F1SLI6	SWI SNF complex subunit SMARCC1 isoform X1	1024	5	0	0.82	16	C:SWI/SNF complex; P:insulin receptor signaling pathway; F:RNA polymerase II core promoter proximal region sequence-specific DNA binding; F:nucleosomal DNA binding; P:positive regulation of transcription from RNA polymerase II promoter; P:nucleosome disassembly; C:nucleoplasm; P:animal organ morphogenesis; F:RNA polymerase II distal enhancer sequence-specific DNA binding; C:XY body; C:nuclear chr…
Uncharacterized protein OS=Sus scrofa GN=MND1 PE=4 SV=1 - [F1RSB1_PIG]	0.000506689	F1RSB1	meiotic nuclear division 1 homolog isoform X1	205	5	8.43e-157	0.994
Uncharacterized protein OS=Sus scrofa PE=4 SV=2 - [F1RLD3_PIG]	0.000505456	F1RLD3	zinc finger 2 isoform X3	411	5	0	0.7
Uncharacterized protein (Fragment) OS=Sus scrofa GN=ADAD1 PE=4 SV=2 - [F1RQN0_PIG]	0.000505046	F1RQN0	adenosine deaminase domain-containing 1 isoform X1	617	5	0	0.984	5	C:nucleus; F:RNA binding; P:spermatid development; P:RNA processing; F:adenosine deaminase activity	EC:3.5.4.4
Uncharacterized protein OS=Sus scrofa GN=RAPSN PE=4 SV=2 - [F1SID3_PIG]	0.000504229	F1SID3	43 kDa receptor-associated of the synapse isoform X2	206	5	7.46e-156	0.994	7	P:synaptic transmission, cholinergic; F:zinc ion binding; F:acetylcholine receptor binding; C:Golgi apparatus; C:neuromuscular junction; C:plasma membrane; P:positive regulation of neuron apoptotic process
Probable tRNA N6-adenosine threonylcarbamoyltransferase, mitochondrial OS=Sus scrofa GN=OSGEPL1 PE=3 SV=1 - [F1RXU6_PIG]	0.000501793	F1RXU6	probable tRNA N6-adenosine mitochondrial isoform X1	414	5	0	0.97	6	F:transferase activity, transferring acyl groups other than amino-acyl groups; C:EKC/KEOPS complex; C:mitochondrion; P:proteolysis; P:tRNA threonylcarbamoyladenosine modification; F:metalloendopeptidase activity	EC:3.4.24
Uncharacterized protein OS=Sus scrofa GN=HOOK3 PE=4 SV=1 - [I3L5U9_PIG]	0.000501793	I3L5U9	Hook homolog partial	207	5	1.73e-143	0.998	22	P:lysosome organization; F:identical protein binding; P:endosome organization; C:centriolar satellite; P:protein transport; C:Golgi apparatus; P:endosome to lysosome transport; P:neuronal stem cell population maintenance; C:microtubule; F:microtubule binding; P:interkinetic nuclear migration; C:pericentriolar material; C:cis-Golgi network; C:FHF complex; P:early endosome to late endosome transpor…
Fibroblast growth factor OS=Sus scrofa GN=FGF6 PE=3 SV=1 - [F1SKZ2_PIG]	0.000499381	F1SKZ2	fibroblast growth factor 6	208	5	1.17e-155	0.976	8	F:growth factor activity; P:cartilage condensation; P:positive regulation of cell proliferation; C:integral component of membrane; P:myoblast differentiation; P:fibroblast growth factor receptor signaling pathway; C:extracellular region; F:fibroblast growth factor receptor binding
Uncharacterized protein OS=Sus scrofa GN=RBBP8NL PE=4 SV=1 - [I3L9W0_PIG]	0.000499381	I3L9W0	RBBP8 N-terminal	624	5	0	0.81	1	C:extracellular space
Uncharacterized protein OS=Sus scrofa GN=SH3KBP1 PE=4 SV=3 - [K7GME8_PIG]	0.000499381	K7GME8	SH3 domain-containing kinase-binding 1 isoform X4	207	5	4.02e-98	0.992	5	P:regulation of cell shape; C:endocytic vesicle; C:cell-cell junction; P:cytoskeleton organization; P:cell migration
Uncharacterized protein OS=Sus scrofa GN=NKTR PE=4 SV=1 - [F1SRF3_PIG]	0.000496652	F1SRF3	NK-tumor recognition isoform X10	1464	5	0	1
Uncharacterized protein OS=Sus scrofa GN=KIAA2026 PE=4 SV=1 - [I3LH63_PIG]	0.000495096	I3LH63	PREDICTED: uncharacterized protein KIAA2026 homolog isoform X1	2098	5	0	0.964
Uncharacterized protein (Fragment) OS=Sus scrofa GN=APOBEC3H PE=4 SV=2 - [F1SNY0_PIG]	0.000494625	F1SNY0	DNA dC-	210	5	2.37e-137	0.976	2	F:zinc ion binding; F:hydrolase activity, acting on carbon-nitrogen (but not peptide) bonds, in cyclic amidines
Uncharacterized protein OS=Sus scrofa GN=KIAA1598 PE=1 SV=1 - [F1S4S1_PIG]	0.000493841	F1S4S1	shootin-1 isoform X1	631	5	0	0.982	11	C:perinuclear region of cytoplasm; C:cell leading edge; C:axonal growth cone; P:endoplasmic reticulum polarization; F:kinesin binding; P:neuron projection morphogenesis; C:perikaryon; C:microtubule associated complex; C:microtubule; P:regulation of establishment of cell polarity; P:positive regulation of neuron migration
Uncharacterized protein OS=Sus scrofa GN=DFFB PE=4 SV=1 - [I3LN88_PIG]	0.000476473	I3LN88	DNA fragmentation factor subunit beta isoform X2	218	5	9.82e-155	0.966	6	F:DNA binding; C:nuclear chromatin; F:deoxyribonuclease activity; C:cytoplasm; P:apoptotic DNA fragmentation; C:nucleolus
Uncharacterized protein OS=Sus scrofa PE=4 SV=2 - [F1SV47_PIG]	0.000472142	F1SV47	THRAP3 partial	220	5	1.79e-09	1	23	C:exon-exon junction complex; P:RNA splicing; C:nuclear speck; P:nuclear-transcribed mRNA catabolic process; P:mRNA processing; F:receptor activity; P:circadian rhythm; P:positive regulation of transcription from RNA polymerase II promoter; F:RNA polymerase II transcription cofactor activity; P:positive regulation of circadian rhythm; P:transcription initiation from RNA polymerase II promoter; F:…
Uncharacterized protein (Fragment) OS=Sus scrofa GN=ZNF423 PE=4 SV=1 - [F1REZ5_PIG]	0.000470431	F1REZ5	zinc finger 423	1104	5	0	0.94	11	C:nucleus; F:DNA binding; P:positive regulation of BMP signaling pathway; F:protein binding; P:Notch signaling pathway; P:negative regulation of transcription, DNA-templated; F:metal ion binding; P:transcription, DNA-templated; P:positive regulation of transcription, DNA-templated; P:nervous system development; P:cell differentiation
Uncharacterized protein OS=Sus scrofa GN=RAB21 PE=1 SV=1 - [F1SH25_PIG]	0.000467888	F1SH25	ras-related Rab-21	222	5	1.41e-152	0.996	19	C:cleavage furrow; P:small GTPase mediated signal transduction; C:Golgi cisterna membrane; P:protein transport; C:neuron projection; C:cytoplasmic side of plasma membrane; C:endoplasmic reticulum membrane; F:GTP binding; C:trans-Golgi network; C:cytoplasmic vesicle membrane; C:extracellular exosome; C:focal adhesion; F:GTPase activity; F:GDP binding; P:positive regulation of early endosome to lat…
Uncharacterized protein OS=Sus scrofa GN=LOC100738318 PE=4 SV=1 - [I3LU47_PIG]	0.00046579	I3LU47	vezatin-like isoform X2	223	5	2.72e-168	0.98	5	P:single organismal cell-cell adhesion; C:cytoplasm; C:integral component of membrane; F:myosin binding; C:nucleoplasm
Uncharacterized protein OS=Sus scrofa GN=NUAK2 PE=4 SV=1 - [I3LG26_PIG]	0.000465095	I3LG26	NUAK family SNF1-like kinase 2	670	5	0	0.954	10	F:magnesium ion binding; C:nucleus; F:ATP binding; C:cytoplasm; P:negative regulation of apoptotic process; F:protein serine/threonine kinase activity; P:protein phosphorylation; P:actin cytoskeleton organization; P:intracellular signal transduction; P:cellular response to glucose starvation	EC:2.7.11
Uncharacterized protein OS=Sus scrofa GN=FOXO3 PE=4 SV=1 - [F1RT23_PIG]	0.000463711	F1RT23	forkhead box O3	672	5	0	0.99	29	P:transcription from RNA polymerase II promoter; F:transcriptional activator activity, RNA polymerase II transcription regulatory region sequence-specific binding; F:sequence-specific DNA binding; F:transcriptional repressor activity, RNA polymerase II transcription regulatory region sequence-specific binding; P:extrinsic apoptotic signaling pathway in absence of ligand; P:positive regulation of …
Uncharacterized protein OS=Sus scrofa GN=CHMP4B PE=4 SV=2 - [F1S4Z2_PIG]	0.000463711	F1S4Z2	charged multivesicular body 4b	224	5	4.59e-99	0.996	21	F:protein homodimerization activity; P:ubiquitin-independent protein catabolic process via the multivesicular body sorting pathway; C:ESCRT III complex; P:regulation of mitotic spindle assembly; P:positive regulation of viral release from host cell; P:protein homooligomerization; P:cell separation after cytokinesis; P:vacuolar transport; P:negative regulation of neuron death; P:nucleus organizati…
Uncharacterized protein OS=Sus scrofa GN=ZFYVE21 PE=4 SV=2 - [F1S9X1_PIG]	0.000463711	F1S9X1	zinc finger FYVE domain-containing 21 isoform X2	224	5	1.45e-140	0.832	1	F:metal ion binding
Uncharacterized protein OS=Sus scrofa PE=4 SV=2 - [F1SMZ1_PIG]	0.00045893	F1SMZ1	sp110 nuclear body isoform X4	679	5	0	0.638
Uncharacterized protein OS=Sus scrofa GN=ANKRD12 PE=4 SV=1 - [F1SM99_PIG]	0.000455132	F1SM99	ankyrin repeat domain-containing 12 isoform X1	2054	5	0	0.952	2	C:cytoplasm; C:nucleoplasm
Uncharacterized protein (Fragment) OS=Sus scrofa GN=AKT3 PE=4 SV=1 - [K7GLV8_PIG]	0.000454579	K7GLV8	RAC-gamma serine threonine- kinase isoform X2	457	5	0	0.996	9	F:ATP binding; F:protein binding; C:Golgi apparatus; F:protein serine/threonine kinase activity; P:peptidyl-serine phosphorylation; C:plasma membrane; P:intracellular signal transduction; C:nucleoplasm; P:mitochondrial genome maintenance	EC:2.7.11
Uncharacterized protein OS=Sus scrofa GN=LOC100516708 PE=4 SV=2 - [F1SR21_PIG]	0.000453586	F1SR21	RNA-binding Luc7-like 2 isoform X1	458	5	0	0.986	4	C:mitochondrion; P:mRNA splice site selection; F:mRNA binding; C:U1 snRNP
Uncharacterized protein (Fragment) OS=Sus scrofa GN=ABLIM3 PE=4 SV=2 - [F1RLA7_PIG]	0.000452927	F1RLA7	actin-binding LIM 3 isoform X1	688	5	0	0.9	9	F:zinc ion binding; F:actin binding; P:transcription, DNA-templated; C:stress fiber; P:lamellipodium assembly; P:positive regulation of transcription from RNA polymerase II promoter; P:actin cytoskeleton organization; P:positive regulation of protein targeting to mitochondrion; C:lamellipodium
Uncharacterized protein OS=Sus scrofa GN=PDZD8 PE=4 SV=1 - [F1S4R6_PIG]	0.000450049	F1S4R6	PDZ domain-containing 8	1154	5	0	0.968	6	P:cytoskeleton organization; P:regulation of cell morphogenesis; F:metal ion binding; C:membrane; C:intracellular; P:intracellular signal transduction
Uncharacterized protein OS=Sus scrofa GN=EBI3 PE=4 SV=1 - [F1S7N9_PIG]	0.000449659	F1S7N9	interleukin-27 subunit beta	231	5	9.74e-158	0.932	3	P:cytokine-mediated signaling pathway; C:membrane; F:cytokine receptor activity
Uncharacterized protein OS=Sus scrofa GN=ASAP3 PE=4 SV=1 - [I3LA00_PIG]	0.000440755	I3LA00	arf-GAP with SH3 ANK repeat and PH domain-containing 3	707	5	0	0.866	6	C:focal adhesion; F:GTPase activator activity; C:ruffle; P:regulation of stress fiber assembly; P:cell migration; P:positive regulation of GTPase activity
Uncharacterized protein (Fragment) OS=Sus scrofa GN=EML6 PE=4 SV=1 - [I3LSJ5_PIG]	0.000438506	I3LSJ5	echinoderm microtubule-associated -like 6 isoform X6	1895	5	0	0.99
Uncharacterized protein (Fragment) OS=Sus scrofa GN=KIAA0430 PE=4 SV=1 - [I3LH01_PIG]	0.000428461	I3LH01	meiosis arrest female 1 isoform X2	1697	5	0	0.93
Uncharacterized protein OS=Sus scrofa GN=PNN PE=4 SV=1 - [F1SIQ0_PIG]	0.000426284	F1SIQ0	pinin	731	5	0	0.992	5	C:exon-exon junction complex; C:catalytic step 2 spliceosome; C:membrane; C:nucleoplasm; F:poly(A) RNA binding
Uncharacterized protein (Fragment) OS=Sus scrofa GN=FOXN4 PE=4 SV=1 - [F1RGB6_PIG]	0.000424831	F1RGB6	forkhead box N4	489	5	0	0.952	8	C:nucleus; P:amacrine cell differentiation; F:transcription factor activity, sequence-specific DNA binding; P:positive regulation of transcription, DNA-templated; P:retina layer formation; F:chromatin binding; F:enhancer sequence-specific DNA binding; P:ventral spinal cord interneuron fate commitment
Uncharacterized protein OS=Sus scrofa GN=PLEKHD1 PE=4 SV=1 - [F1S4B5_PIG]	0.000408942	F1S4B5	pleckstrin homology domain-containing family D member 1	508	5	0	0.984
Uncharacterized protein OS=Sus scrofa GN=VAV3 PE=4 SV=2 - [F1S576_PIG]	0.000408942	F1S576	guanine nucleotide exchange factor VAV3	508	5	0	0.974
Uncharacterized protein OS=Sus scrofa GN=EDC3 PE=4 SV=1 - [F1SIE7_PIG]	0.000408942	F1SIE7	enhancer of mRNA-decapping 3	508	5	0	0.992	8	P:RNA phosphodiester bond hydrolysis, endonucleolytic; F:identical protein binding; P:deadenylation-independent decapping of nuclear-transcribed mRNA; C:membrane; P:cytoplasmic mRNA processing body assembly; C:P-body; F:mRNA binding; F:phosphodiesterase decapping endonuclease activity
Uncharacterized protein (Fragment) OS=Sus scrofa GN=UBXN2A PE=4 SV=1 - [I3LKT0_PIG]	0.000404168	I3LKT0	UBX domain-containing 2A	257	5	1.46e-172	0.982	12	C:nucleus; P:proteasome-mediated ubiquitin-dependent protein catabolic process; P:membrane fusion; C:cis-Golgi network; F:ubiquitin binding; P:Golgi organization; F:acetylcholine receptor binding; P:regulation of protein catabolic process; C:cytosol; C:endoplasmic reticulum; P:regulation of protein ubiquitination; P:nuclear envelope reassembly
Mucin 20 OS=Sus scrofa GN=MUC20 PE=2 SV=1 - [B0FJ00_PIG]	0.000401823	B0FJ00	mucin-20 isoform X1	517	5	0	0.844	4	P:hepatocyte growth factor receptor signaling pathway; P:activation of MAPK activity; C:basal plasma membrane; P:protein homooligomerization
Uncharacterized protein (Fragment) OS=Sus scrofa GN=DNAH11 PE=4 SV=2 - [F1SC07_PIG]	0.000393715	F1SC07	dynein heavy chain axonemal	4485	5	0	0.95	9	F:ATPase activity; F:ATP binding; P:heart development; F:microtubule motor activity; P:flagellated sperm motility; C:dynein complex; P:cilium movement; P:determination of left/right symmetry; P:regulation of cilium beat frequency	EC:3.6.1.3
Uncharacterized protein OS=Sus scrofa GN=UVRAG PE=4 SV=1 - [I3L6L5_PIG]	0.000386857	I3L6L5	UV radiation resistance-associated gene isoform X1	537	5	0	0.934	18	C:DNA-dependent protein kinase complex; P:retrograde vesicle-mediated transport, Golgi to ER; P:SNARE complex assembly; C:late endosome; C:endoplasmic reticulum; F:SNARE binding; P:regulation of vesicle-mediated transport; C:lysosome; P:double-strand break repair via classical nonhomologous end joining; C:early endosome; C:centrosome; P:receptor catabolic process; P:maintenance of Golgi location;…
Uncharacterized protein OS=Sus scrofa GN=C16orf78 PE=4 SV=2 - [F1REZ4_PIG]	0.000384708	F1REZ4	PREDICTED: uncharacterized protein C16orf78-like isoform X2	270	5	3.28e-141	0.732	1	C:nucleus
Uncharacterized protein (Fragment) OS=Sus scrofa GN=C12orf56 PE=4 SV=2 - [F1SKB7_PIG]	0.000380481	F1SKB7	PREDICTED: uncharacterized protein C12orf56 homolog, partial	546	5	0	0.928
Diacylglycerol kinase (Fragment) OS=Sus scrofa GN=DGKQ PE=3 SV=1 - [I3LQV4_PIG]	0.000378172	I3LQV4	diacylglycerol kinase theta	824	5	0	0.78	16	P:protein kinase C signaling; P:response to ATP; C:nuclear speck; F:diacylglycerol kinase activity; P:protein kinase C-activating G-protein coupled receptor signaling pathway; C:plasma membrane; P:regulation of transcription from RNA polymerase II promoter; F:ATP binding; P:thrombin-activated receptor signaling pathway; C:cytoskeleton; F:phospholipase binding; C:cytosol; P:phosphorylation; F:acti…	EC:2.7.1.107
Uncharacterized protein OS=Sus scrofa GN=R3HDM1 PE=4 SV=1 - [I3LMM6_PIG]	0.000370969	I3LMM6	R3H domain-containing 1	280	5	0	0.99	1	F:poly(A) RNA binding
Uncharacterized protein (Fragment) OS=Sus scrofa GN=DCX PE=4 SV=3 - [F1RWU2_PIG]	0.000363186	F1RWU2	neuronal migration doublecortin isoform X2	286	5	0	0.998	19	F:protein kinase binding; P:layer formation in cerebral cortex; P:central nervous system projection neuron axonogenesis; P:protein autophosphorylation; F:calmodulin-dependent protein kinase activity; P:hippocampus development; P:pyramidal neuron development; C:microtubule; F:microtubule binding; F:calcium-dependent protein serine/threonine kinase activity; P:dendrite morphogenesis; C:nucleus; C:d…	EC:2.7.11.17
Uncharacterized protein OS=Sus scrofa GN=LOC100620250 PE=4 SV=1 - [I3LN91_PIG]	0.000360664	I3LN91	transmembrane and TPR repeat-containing 2-like	288	5	0	0.962	4	C:endoplasmic reticulum membrane; F:protein binding; P:calcium ion homeostasis; C:integral component of membrane
Uncharacterized protein (Fragment) OS=Sus scrofa PE=4 SV=1 - [I3LAS2_PIG]	0.000360039	I3LAS2	cdc42-interacting 4 isoform X2	577	5	0	0.874	3	P:endocytosis; P:actin cytoskeleton organization; C:membrane-bounded organelle
Uncharacterized protein OS=Sus scrofa GN=PCNXL3 PE=4 SV=2 - [F1RRK1_PIG]	0.000357297	F1RRK1	pecanex 3	2035	5	0	0.972
Uncharacterized protein OS=Sus scrofa GN=CFAP58 PE=4 SV=2 - [F1S5N5_PIG]	0.000355723	F1S5N5	cilia- and flagella-associated 58	876	5	0	0.982	1	C:extracellular space
Uncharacterized protein (Fragment) OS=Sus scrofa GN=LOC396634 PE=4 SV=2 - [F1S5F1_PIG]	0.000355115	F1S5F1	receptor-type tyrosine- phosphatase C isoform X1	585	5	0	0.962	4	F:protein tyrosine phosphatase activity; C:integral component of membrane; P:peptidyl-tyrosine dephosphorylation; P:T cell receptor signaling pathway	EC:3.1.3.48
Uncharacterized protein (Fragment) OS=Sus scrofa GN=ACSM3 PE=4 SV=2 - [F1RPB1_PIG]	0.000353905	F1RPB1	acyl-coenzyme A synthetase mitochondrial isoform X1	587	5	0	0.96	3	C:mitochondrial matrix; P:fatty acid biosynthetic process; F:fatty acid ligase activity
Uncharacterized protein OS=Sus scrofa GN=AOAH PE=4 SV=1 - [K7GKJ1_PIG]	0.000350916	K7GKJ1	acyloxyacyl hydrolase isoform X2	296	5	0	0.98	3	P:negative regulation of inflammatory response; F:acyloxyacyl hydrolase activity; P:lipopolysaccharide metabolic process	EC:3.1.1.77
Uncharacterized protein OS=Sus scrofa GN=LOC100517945 PE=4 SV=1 - [F1SHQ6_PIG]	0.000347395	F1SHQ6	peroxisome assembly 26 isoform X1	299	5	0	0.952	3	C:integral component of peroxisomal membrane; P:protein import into peroxisome membrane; F:protein complex binding
Uncharacterized protein OS=Sus scrofa GN=PECR PE=1 SV=1 - [I3L8Q5_PIG]	0.000346237	I3L8Q5	peroxisomal trans-2-enoyl- reductase	300	5	0	0.864	6	C:peroxisome; F:trans-2-enoyl-CoA reductase (NADPH) activity; C:mitochondrion; P:oxidation-reduction process; P:phytol metabolic process; F:receptor binding	EC:1.3.1.38
Uncharacterized protein (Fragment) OS=Sus scrofa GN=LOC100620590 PE=4 SV=3 - [F1SNJ6_PIG]	0.000345087	F1SNJ6	transcription intermediary factor 1-alpha isoform X3	301	5	0	0.984
Uncharacterized protein OS=Sus scrofa PE=4 SV=1 - [I3LJ97_PIG]	0.000345087	I3LJ97	WD repeat-containing mio	301	5	0	0.996	7	P:cellular protein complex localization; P:cellular response to amino acid starvation; C:cell junction; P:positive regulation of TOR signaling; C:lysosomal membrane; C:GATOR2 complex; C:nucleoplasm
Uncharacterized protein OS=Sus scrofa GN=UPP1 PE=4 SV=1 - [I3LSZ5_PIG]	0.000342809	I3LSZ5	uridine phosphorylase 1	303	5	2.52e-170	0.852	5	P:uridine catabolic process; C:cytoplasm; P:nucleotide catabolic process; F:uridine phosphorylase activity; P:UMP salvage	EC:2.4.2.3
Uncharacterized protein OS=Sus scrofa GN=SPINK5 PE=4 SV=1 - [I3LPZ3_PIG]	0.000336153	I3LPZ3	serine protease inhibitor Kazal-type 5	309	5	1.61e-118	0.764	6	F:peptidase inhibitor activity; P:negative regulation of serine-type peptidase activity; C:vesicle; P:negative regulation of endopeptidase activity; C:endoplasmic reticulum; C:extracellular region
Olfactory receptor OS=Sus scrofa GN=LOC100516666 PE=3 SV=1 - [I3LFJ0_PIG]	0.000335068	I3LFJ0	olfactory receptor 4C16	310	5	0	0.938	6	F:G-protein coupled receptor activity; P:G-protein coupled receptor signaling pathway; C:integral component of membrane; P:detection of chemical stimulus involved in sensory perception of smell; C:plasma membrane; F:olfactory receptor activity
Protein N-terminal asparagine amidohydrolase OS=Sus scrofa GN=NTAN1 PE=1 SV=3 - [NTAN1_PIG]	0.000335068	Q28955	N-terminal asparagine amidohydrolase	310	5	0	0.972	2	F:protein-N-terminal asparagine amidohydrolase activity; C:cytoplasm
Olfactory receptor OS=Sus scrofa GN=LOC100513785 PE=3 SV=2 - [F1RHV4_PIG]	0.000332921	F1RHV4	olfactory receptor 1020-like	312	5	0	0.954	7	F:G-protein coupled receptor activity; F:odorant binding; P:G-protein coupled receptor signaling pathway; C:integral component of membrane; P:detection of chemical stimulus involved in sensory perception of smell; C:plasma membrane; F:olfactory receptor activity
Uncharacterized protein (Fragment) OS=Sus scrofa GN=EBNA1BP2 PE=4 SV=1 - [I3L6I8_PIG]	0.000332921	I3L6I8	probable rRNA-processing EBP2	312	5	0	0.982	5	P:ribosomal large subunit biogenesis; C:nuclear periphery; P:rRNA processing; C:nucleolus; C:preribosome, large subunit precursor
Uncharacterized protein OS=Sus scrofa GN=RB1 PE=4 SV=2 - [F1RK14_PIG]	0.000332211	F1RK14	retinoblastoma-associated isoform X1	938	5	0	0.984	7	C:Rb-E2F complex; P:negative regulation of transcription, DNA-templated; P:negative regulation of cell proliferation; P:apoptotic process; P:negative regulation of G1/S transition of mitotic cell cycle; F:transcription factor binding; P:regulation of transcription from RNA polymerase II promoter
Uncharacterized protein OS=Sus scrofa GN=TCAIM PE=4 SV=1 - [I3LV32_PIG]	0.000331857	I3LV32	T-cell activation mitochondrial	313	5	0	0.98	1	C:mitochondrion
Olfactory receptor OS=Sus scrofa GN=OR5I1 PE=3 SV=1 - [I3LF12_PIG]	0.0003308	I3LF12	olfactory receptor 5I1	314	5	0	0.972	7	F:G-protein coupled receptor activity; F:odorant binding; P:G-protein coupled receptor signaling pathway; C:integral component of membrane; P:detection of chemical stimulus involved in sensory perception of smell; C:plasma membrane; F:olfactory receptor activity
Uncharacterized protein OS=Sus scrofa GN=RNF207 PE=4 SV=1 - [F1RIM2_PIG]	0.000327669	F1RIM2	RING finger 207	634	5	0	0.94	8	F:zinc ion binding; C:perinuclear region of cytoplasm; P:positive regulation of delayed rectifier potassium channel activity; P:positive regulation of voltage-gated potassium channel activity involved in ventricular cardiac muscle cell action potential repolarization; P:positive regulation of gene expression; F:chaperone binding; F:ion channel binding; F:Hsp70 protein binding
Uncharacterized protein OS=Sus scrofa GN=LOC100522732 PE=4 SV=2 - [F1SLE7_PIG]	0.000323418	F1SLE7	dysferlin isoform X19	1927	5	0	0.98
Polypeptide N-acetylgalactosaminyltransferase (Fragment) OS=Sus scrofa GN=GALNT16 PE=3 SV=2 - [F1S4B7_PIG]	0.000318623	F1S4B7	polypeptide N-acetylgalactosaminyltransferase 16 isoform X1	652	5	0	0.954	7	C:extracellular exosome; F:metal ion binding; C:integral component of membrane; P:protein glycosylation; C:Golgi membrane; F:carbohydrate binding; F:polypeptide N-acetylgalactosaminyltransferase activity	EC:2.4.1.41
Uncharacterized protein OS=Sus scrofa GN=SYNRG PE=4 SV=1 - [I3LBS8_PIG]	0.000316681	I3LBS8	synergin gamma	1312	5	0	0.956
CD207 OS=Sus scrofa GN=CD207 PE=2 SV=1 - [B3FVQ1_PIG]	0.000315718	B3FVQ1	C-type lectin domain family 4 member K	329	5	0	0.952	3	C:integral component of membrane; P:defense response to virus; F:carbohydrate binding
Uncharacterized protein OS=Sus scrofa PE=4 SV=1 - [I3LHG9_PIG]	0.00031381	I3LHG9	disks large homolog 5 isoform X2	331	5	0	1	13	P:epithelial tube branching involved in lung morphogenesis; P:protein complex assembly; P:regulation of apoptotic process; F:beta-catenin binding; P:midbrain development; P:polarized epithelial cell differentiation; C:cell-cell adherens junction; P:zonula adherens assembly; P:establishment or maintenance of epithelial cell apical/basal polarity; P:apical protein localization; P:metanephric collec…
Uncharacterized protein (Fragment) OS=Sus scrofa GN=SLC25A39 PE=3 SV=1 - [I3LL52_PIG]	0.00031381	I3LL52	solute carrier family 25 member 39 isoform X1	331	5	0	0.968	5	P:transmembrane transport; F:structural constituent of ribosome; C:mitochondrion; C:integral component of membrane; P:translation
Uncharacterized protein OS=Sus scrofa GN=HOXA1 PE=4 SV=1 - [F1SHS9_PIG]	0.000309141	F1SHS9	homeobox Hox-A1 isoform X1	336	5	0	0.976	14	P:cochlea morphogenesis; P:neuromuscular process; P:abducens nerve formation; P:outer ear morphogenesis; P:embryonic neurocranium morphogenesis; P:regulation of transcription, DNA-templated; P:artery morphogenesis; F:sequence-specific DNA binding; P:optokinetic behavior; P:semicircular canal formation; P:sensory perception of sound; P:regulation of behavior; C:nucleus; P:cognition
Uncharacterized protein (Fragment) OS=Sus scrofa GN=C19orf45 PE=4 SV=1 - [I3LID1_PIG]	0.000308223	I3LID1	PREDICTED: LOW QUALITY PROTEIN: uncharacterized protein C19orf45 homolog, partial	337	5	0	0.812
Annexin OS=Sus scrofa GN=ANXA1 PE=1 SV=1 - [K7GLE1_PIG]	0.000307311	K7GLE1	annexin A1	338	5	0	0.958	38	P:regulation of cell shape; P:negative regulation of T-helper 2 cell differentiation; C:lateral plasma membrane; P:positive regulation of T-helper 1 cell differentiation; C:phagocytic cup; P:negative regulation of exocytosis; P:regulation of leukocyte migration; C:motile cilium; P:inflammatory response; C:extracellular exosome; P:regulation of hormone secretion; F:calcium ion binding; P:calcium i…
Uncharacterized protein (Fragment) OS=Sus scrofa PE=4 SV=2 - [F1SNQ1_PIG]	0.000306405	F1SNQ1	tight junction ZO-1 isoform X5	1017	5	0	0.922	13	P:establishment of endothelial intestinal barrier; C:apicolateral plasma membrane; F:protein domain specific binding; C:intercellular canaliculus; P:sensory perception of sound; C:nucleus; C:bicellular tight junction; C:cytoplasm; C:cell-cell adherens junction; P:blastocyst formation; C:intercalated disc; C:basolateral plasma membrane; C:apical plasma membrane
Protein phosphatase 1 regulatory subunit OS=Sus scrofa GN=PPP1R3B PE=4 SV=1 - [I3L6I5_PIG]	0.000306405	I3L6I5	phosphatase 1 regulatory subunit 3B isoform X1	339	5	0	0.952	5	C:protein phosphatase type 1 complex; P:glycogen metabolic process; P:regulation of catalytic activity; P:regulation of glycogen catabolic process; F:protein phosphatase regulator activity
Uncharacterized protein OS=Sus scrofa GN=LOC102164731 PE=4 SV=1 - [I3LDK9_PIG]	0.000302832	I3LDK9	endogenous retrovirus group V member 1 Env poly -like	343	5	0	0.896
Uncharacterized protein OS=Sus scrofa GN=GPALPP1 PE=4 SV=2 - [F1RJZ4_PIG]	0.000298481	F1RJZ4	GPALPP motifs-containing 1	348	5	0	0.97
Uncharacterized protein (Fragment) OS=Sus scrofa GN=TEX15 PE=4 SV=2 - [F1RX69_PIG]	0.000297412	F1RX69	testis-expressed sequence 15 isoform X2	2794	5	0	0.902	9	P:male genitalia development; P:regulation of protein localization; P:homeostasis of number of cells within a tissue; P:male meiosis; P:spermatogenesis; P:synaptonemal complex assembly; P:fertilization; P:regulation of double-strand break repair via homologous recombination; P:protein localization to chromosome
Uncharacterized protein (Fragment) OS=Sus scrofa GN=MARCH10 PE=4 SV=1 - [I3LAJ4_PIG]	0.000296775	I3LAJ4	probable E3 ubiquitin- ligase MARCH10 isoform X2	700	5	0	0.898
Hyaluronan and proteoglycan link protein 1 OS=Sus scrofa GN=HAPLN1 PE=1 SV=1 - [F1REZ1_PIG]	0.000293422	F1REZ1	hyaluronan and proteoglycan link 1 isoform X1	354	5	0	0.992	7	P:skeletal system development; P:central nervous system development; P:cell adhesion; P:positive regulation of macromitophagy in response to mitochondrial depolarization; F:hyaluronic acid binding; F:extracellular matrix structural constituent; C:proteinaceous extracellular matrix
GBI2 OS=Sus scrofa GN=GBI1 PE=1 SV=1 - [Q06AS6_PIG]	0.000292595	Q06AS6	guanine nucleotide-binding G(i) subunit alpha-2	355	5	0	0.996	30	P:adenylate cyclase-inhibiting G-protein coupled receptor signaling pathway; P:cell proliferation; P:negative regulation of adenylate cyclase activity; P:positive regulation of cell proliferation; P:G-protein coupled acetylcholine receptor signaling pathway; P:gamma-aminobutyric acid signaling pathway; C:nucleoplasm; F:GTP binding; P:cell division; C:dendrite; F:G-protein coupled receptor binding…
Uncharacterized protein (Fragment) OS=Sus scrofa GN=LOC100525450 PE=4 SV=2 - [F1S7E1_PIG]	0.000290956	F1S7E1	ceramide synthase 1 isoform X1	357	5	0	0.968	4	C:integral component of membrane; F:sphingosine N-acyltransferase activity; P:ceramide biosynthetic process; C:endoplasmic reticulum	EC:2.3.1.24
Uncharacterized protein (Fragment) OS=Sus scrofa GN=GPR142 PE=3 SV=1 - [I3LNK3_PIG]	0.000290143	I3LNK3	probable G- coupled receptor 142	358	5	0	0.932
Uncharacterized protein OS=Sus scrofa GN=LRFN5 PE=4 SV=1 - [I3LEH7_PIG]	0.000288932	I3LEH7	leucine-rich repeat and fibronectin type-III domain-containing 5 isoform X1	719	5	0	0.982	2	C:integral component of membrane; C:cell surface
Uncharacterized protein OS=Sus scrofa PE=4 SV=2 - [F1RV74_PIG]	0.000286147	F1RV74	Shroom4 isoform X2	363	5	0	0.906
Uncharacterized protein OS=Sus scrofa GN=LMTK2 PE=4 SV=2 - [F1RFL2_PIG]	0.000285622	F1RFL2	serine threonine- kinase LMTK2	1091	5	0	0.832
Uncharacterized protein (Fragment) OS=Sus scrofa GN=TEFM PE=4 SV=2 - [F1RKW0_PIG]	0.000283801	F1RKW0	transcription elongation mitochondrial	366	5	0	0.95	7	P:transcription from mitochondrial promoter; F:DNA polymerase processivity factor activity; P:oxidative phosphorylation; C:intracellular ribonucleoprotein complex; P:DNA metabolic process; C:mitochondrial nucleoid; F:poly(A) RNA binding
Uncharacterized protein OS=Sus scrofa PE=4 SV=1 - [I3LCJ4_PIG]	0.000281494	I3LCJ4	neuroblastoma-amplified partial	369	5	0	0.968	8	C:endoplasmic reticulum membrane; P:retrograde vesicle-mediated transport, Golgi to ER; C:Dsl1/NZR complex; P:nuclear-transcribed mRNA catabolic process; P:protein transport; C:cytosol; F:SNARE binding; P:negative regulation of nuclear-transcribed mRNA catabolic process, nonsense-mediated decay
Cystic fibrosis transmembrane conductance regulator (Fragment) OS=Sus scrofa GN=CFTR PE=3 SV=2 - [F1SJE1_PIG]	0.000280543	F1SJE1	cystic fibrosis transmembrane conductance regulator	1481	5	0	0.978	14	F:chloride channel inhibitor activity; F:ATPase activity, coupled to transmembrane movement of substances; F:intracellular ATPase-gated chloride channel activity; P:chloride transmembrane transport; C:plasma membrane; C:early endosome membrane; C:chloride channel complex; F:ATP binding; P:sperm capacitation; P:intracellular pH elevation; P:cellular response to cAMP; P:membrane hyperpolarization; …	EC:3.6.3.49
Uncharacterized protein OS=Sus scrofa GN=PAPOLG PE=4 SV=1 - [F1SQL7_PIG]	0.000280354	F1SQL7	poly(A) polymerase gamma isoform X1	741	5	0	0.992	7	F:RNA binding; C:cytoplasm; F:metal ion binding; C:membrane; F:polynucleotide adenylyltransferase activity; P:mRNA polyadenylation; C:nucleoplasm	EC:2.7.7.19
Uncharacterized protein (Fragment) OS=Sus scrofa GN=RAPGEF3 PE=4 SV=1 - [I3L7Z0_PIG]	0.000278102	I3L7Z0	rap guanine nucleotide exchange factor 3	747	5	0	0.818
Uncharacterized protein (Fragment) OS=Sus scrofa GN=VSX2 PE=4 SV=2 - [F1S3F6_PIG]	0.00027552	F1S3F6	visual system homeobox 2	377	5	0	0.966	4	C:nucleus; P:multicellular organism development; P:regulation of transcription, DNA-templated; F:sequence-specific DNA binding
Uncharacterized protein OS=Sus scrofa GN=AGAP2 PE=4 SV=2 - [F1SKF2_PIG]	0.00027552	F1SKF2	arf-GAP with ANK repeat and PH domain-containing 2 isoform X4	377	5	0	0.992	11	F:GTP binding; P:mammary gland alveolus development; P:small GTPase mediated signal transduction; P:negative regulation of apoptotic process; C:mitochondrion; F:GTPase activator activity; C:nucleolus; P:positive regulation of transcription from RNA polymerase II promoter; P:positive regulation of mammary gland epithelial cell proliferation; P:positive regulation of GTPase activity; P:positive reg…
Uncharacterized protein OS=Sus scrofa GN=MYBPC2 PE=1 SV=2 - [F1RH20_PIG]	0.000273345	F1RH20	myosin-binding fast-type	1140	5	0	0.976	1	P:muscle contraction
Actin-binding Rho-activating protein OS=Sus scrofa GN=ABRA PE=2 SV=1 - [ABRA_PIG]	0.000270498	B5SNZ6	actin-binding Rho-activating	384	5	0	0.918	9	P:positive regulation of Rho protein signal transduction; F:actin binding; P:transcription, DNA-templated; P:protein import into nucleus, translocation; C:actin cytoskeleton; P:positive regulation of transcription from RNA polymerase II promoter; P:positive regulation of sequence-specific DNA binding transcription factor activity; C:plasma membrane; C:sarcomere
Uncharacterized protein OS=Sus scrofa GN=LOC100525073 PE=4 SV=2 - [F1RQZ7_PIG]	0.000269795	F1RQZ7	disintegrin and metallo ase domain-containing 11 isoform X2	770	5	0	0.988	4	F:zinc ion binding; P:proteolysis; C:integral component of membrane; F:metalloendopeptidase activity	EC:3.4.24
Uncharacterized protein (Fragment) OS=Sus scrofa PE=4 SV=2 - [F1SUF7_PIG]	0.000268055	F1SUF7	zinc finger 484	775	5	0	0.926	4	F:nucleic acid binding; F:transcription factor activity, sequence-specific DNA binding; F:metal ion binding; P:regulation of transcription, DNA-templated
Uncharacterized protein OS=Sus scrofa PE=4 SV=1 - [I3LF41_PIG]	0.000263633	I3LF41	UDP-glucuronosyltransferase 3A1	394	5	0	0.784	2	F:transferase activity, transferring hexosyl groups; C:membrane
Uncharacterized protein OS=Sus scrofa GN=ITGA1 PE=3 SV=2 - [F1SMF6_PIG]	0.000262743	F1SMF6	integrin alpha-1 isoform X1	1186	5	0	0.9
Uncharacterized protein OS=Sus scrofa GN=CEP78 PE=4 SV=2 - [F1SIL0_PIG]	0.000262633	F1SIL0	centrosomal of 78 kDa isoform X2	791	5	0	0.966	1	C:centrosome
Uncharacterized protein OS=Sus scrofa GN=LHX9 PE=4 SV=2 - [F1S5F5_PIG]	0.00026164	F1S5F5	LIM homeobox Lhx9 isoform X1	397	5	0	0.992	11	P:cell proliferation; C:nucleus; F:zinc ion binding; F:protein binding; P:motor neuron axon guidance; P:male gonad development; P:negative regulation of transcription, DNA-templated; F:transcription corepressor activity; P:gonad morphogenesis; F:sequence-specific DNA binding; P:female gonad development
Uncharacterized protein OS=Sus scrofa PE=4 SV=2 - [F1SPY3_PIG]	0.000259678	F1SPY3	zinc finger X-chromosomal isoform X1	800	5	0	0.966
Uncharacterized protein (Fragment) OS=Sus scrofa GN=ZNF584 PE=4 SV=2 - [F1SC18_PIG]	0.000256472	F1SC18	zinc finger 584 isoform X1	405	5	0	0.856	5	F:transcription factor activity, sequence-specific DNA binding; F:metal ion binding; F:RNA polymerase II regulatory region sequence-specific DNA binding; P:regulation of transcription, DNA-templated; C:intracellular
Low-density lipoprotein receptor (Fragment) OS=Sus scrofa GN=LDLR PE=1 SV=2 - [LDLR_PIG]	0.000256156	Q28832	low density lipo partial	811	5	0	0.996	14	C:low-density lipoprotein particle; C:late endosome; P:cholesterol metabolic process; C:Golgi apparatus; P:endocytosis; C:plasma membrane; C:lysosome; C:cell surface; P:lipid transport; C:early endosome; P:transcytosis; C:clathrin-coated pit; F:calcium ion binding; C:integral component of membrane
Uncharacterized protein (Fragment) OS=Sus scrofa GN=BAI3 PE=4 SV=2 - [F1RTT7_PIG]	0.000251911	F1RTT7	adhesion G -coupled receptor B3 isoform X2	1237	5	0	0.99	11	F:G-protein coupled receptor activity; P:negative regulation of angiogenesis; P:G-protein coupled receptor signaling pathway; F:GTPase activator activity; C:integral component of membrane; P:myoblast fusion; P:cell surface receptor signaling pathway; P:positive regulation of synapse assembly; C:plasma membrane; P:positive regulation of GTPase activity; P:regulation of dendrite morphogenesis
Uncharacterized protein OS=Sus scrofa GN=HNRNPF PE=1 SV=1 - [F1RG16_PIG]	0.000250897	F1RG16	heterogeneous nuclear ribonucleo F	414	5	0	0.992	11	F:nucleotide binding; P:RNA splicing; C:catalytic step 2 spliceosome; C:cytoplasm; P:regulation of RNA splicing; C:membrane; F:single-stranded RNA binding; C:viral nucleocapsid; P:mRNA processing; C:nucleoplasm; F:poly(A) RNA binding
Uncharacterized protein (Fragment) OS=Sus scrofa GN=LOC100623964 PE=4 SV=1 - [I3LLQ6_PIG]	0.000250897	I3LLQ6	tyrosine- phosphatase non-receptor type 11-like	414	5	0	0.874	2	F:protein tyrosine phosphatase activity; P:peptidyl-tyrosine dephosphorylation	EC:3.1.3.48
Uncharacterized protein OS=Sus scrofa PE=4 SV=1 - [I3LI96_PIG]	0.000247903	I3LI96	von Willebrand factor A domain-containing 8 isoform X2	419	5	0	0.942	3	F:ATPase activity; F:ATP binding; C:mitochondrion	EC:3.6.1.3
Ribosome biogenesis protein WDR12 OS=Sus scrofa GN=WDR12 PE=3 SV=1 - [F1SHE8_PIG]	0.000245558	F1SHE8	ribosome biogenesis WDR12	423	5	0	0.992	8	P:maturation of LSU-rRNA from tricistronic rRNA transcript (SSU-rRNA, 5.8S rRNA, LSU-rRNA); P:cell proliferation; P:Notch signaling pathway; F:ribonucleoprotein complex binding; C:PeBoW complex; P:maturation of 5.8S rRNA from tricistronic rRNA transcript (SSU-rRNA, 5.8S rRNA, LSU-rRNA); C:nucleoplasm; C:preribosome, large subunit precursor
Uncharacterized protein (Fragment) OS=Sus scrofa GN=LOC100621804 PE=4 SV=1 - [F1SNG4_PIG]	0.000244979	F1SNG4	focadhesin isoform X4	424	5	0	0.96	1	C:focal adhesion
Uncharacterized protein (Fragment) OS=Sus scrofa GN=KSR1 PE=4 SV=2 - [F1RJ53_PIG]	0.000244691	F1RJ53	kinase suppressor of Ras 1 isoform X3	849	5	0	0.948	13	F:protein C-terminus binding; F:protein kinase activity; P:Ras protein signal transduction; C:protein complex; F:MAP-kinase scaffold activity; P:positive regulation of MAPK cascade; C:endoplasmic reticulum membrane; F:ATP binding; P:MAPK cascade; F:metal ion binding; C:cytosol; P:cAMP-mediated signaling; F:mitogen-activated protein kinase kinase binding
Uncharacterized protein (Fragment) OS=Sus scrofa PE=4 SV=2 - [F1S0U8_PIG]	0.000243829	F1S0U8	phosphatidylinositide phosphatase SAC1	426	5	0	0.994	5	C:endoplasmic reticulum membrane; C:AMPA glutamate receptor complex; F:phosphatidylinositol-4-phosphate phosphatase activity; C:Golgi apparatus; P:phosphatidylinositol dephosphorylation
Uncharacterized protein OS=Sus scrofa GN=PARP14 PE=4 SV=2 - [F1SQ36_PIG]	0.000243258	F1SQ36	poly [ADP-ribose] polymerase 14 isoform X1	1708	5	0	0.906	5	F:nucleotide binding; F:nucleic acid binding; C:cytoplasm; C:membrane; F:NAD+ ADP-ribosyltransferase activity	EC:2.4.2.30
Uncharacterized protein OS=Sus scrofa GN=GFAP PE=1 SV=2 - [F1RR02_PIG]	0.00024269	F1RR02	glial fibrillary acidic	428	5	0	0.974	18	P:astrocyte development; C:myelin sheath; P:Bergmann glial cell differentiation; F:structural molecule activity; P:regulation of neurotransmitter uptake; C:intermediate filament; P:intermediate filament organization; C:astrocyte end-foot; C:lysosome; P:regulation of chaperone-mediated autophagy; P:positive regulation of Schwann cell proliferation; P:negative regulation of neuron projection develo…
Uncharacterized protein (Fragment) OS=Sus scrofa PE=4 SV=1 - [I3L5F6_PIG]	0.000234649	I3L5F6	nik-related kinase isoform X3	1328	5	0	0.868	7	F:ATP binding; F:signal transducer, downstream of receptor, with serine/threonine kinase activity; C:cytoplasm; P:negative regulation of cell proliferation; P:activation of JNKK activity; P:regulation of spongiotrophoblast cell proliferation; P:parturition	EC:2.7.11
Uncharacterized protein OS=Sus scrofa GN=SMOC2 PE=4 SV=2 - [F1SBZ8_PIG]	0.000233944	F1SBZ8	SPARC-related modular calcium-binding 2 isoform X2	444	5	0	0.836	7	C:basement membrane; C:interstitial matrix; P:signal transduction; F:calcium ion binding; P:extracellular matrix organization; F:heparin binding; P:positive regulation of cell-substrate adhesion
Uncharacterized protein (Fragment) OS=Sus scrofa GN=STAB2 PE=4 SV=2 - [F1SRK3_PIG]	0.000231339	F1SRK3	PREDICTED: stabilin-2-like	449	5	0	0.96
Coagulation factor V OS=Sus scrofa GN=F5 PE=4 SV=2 - [F1RPW2_PIG]	0.000230007	F1RPW2	coagulation factor V	2258	5	0	0.884	3	F:copper ion binding; C:extracellular region; P:platelet activation
Uncharacterized protein (Fragment) OS=Sus scrofa GN=ANKRD32 PE=4 SV=2 - [F1RNW0_PIG]	0.000227538	F1RNW0	SMC5-SMC6 complex localization factor 1 isoform X1	913	5	0	0.958
Uncharacterized protein OS=Sus scrofa GN=NUCB1 PE=1 SV=2 - [F1RIP6_PIG]	0.000227289	F1RIP6	nucleobindin-1 precursor	457	5	0	0.974	8	F:DNA binding; C:extracellular space; C:microtubule cytoskeleton; C:extracellular exosome; F:calcium ion binding; C:membrane; C:Golgi apparatus; C:endoplasmic reticulum-Golgi intermediate compartment
Uncharacterized protein OS=Sus scrofa GN=FOXA2 PE=4 SV=2 - [F1SAU0_PIG]	0.000227289	F1SAU0	hepatocyte nuclear factor 3-beta isoform X2	457	5	0	0.986	11	F:protein domain specific binding; P:negative regulation of epithelial to mesenchymal transition; P:regulation of blood coagulation; F:RNA polymerase II core promoter proximal region sequence-specific DNA binding; C:cell junction; P:negative regulation of sequence-specific DNA binding transcription factor activity; F:transcription factor binding; P:positive regulation of transcription from RNA po…
Uncharacterized protein (Fragment) OS=Sus scrofa GN=TPH2 PE=4 SV=2 - [F1SH22_PIG]	0.000224829	F1SH22	tryptophan 5-hydroxylase 2	462	5	0	0.99	7	P:serotonin biosynthetic process; P:aromatic amino acid family metabolic process; F:iron ion binding; P:oxidation-reduction process; F:amino acid binding; C:neuron projection; F:tryptophan 5-monooxygenase activity	EC:1.14.16.4
Uncharacterized protein OS=Sus scrofa GN=CACNA1E PE=3 SV=2 - [F1S675_PIG]	0.000224441	F1S675	voltage-dependent R-type calcium channel subunit alpha-1E isoform X1	2314	5	0	0.972
Uncharacterized protein OS=Sus scrofa GN=BLNK PE=4 SV=1 - [F1SBG3_PIG]	0.000224344	F1SBG3	B-cell linker	463	5	0	0.942	7	F:SH3/SH2 adaptor activity; P:immune response; C:cytoplasm; P:transmembrane receptor protein tyrosine kinase signaling pathway; F:transmembrane receptor protein tyrosine kinase adaptor activity; P:positive regulation of signal transduction; P:intracellular signal transduction
Uncharacterized protein (Fragment) OS=Sus scrofa GN=PROSER3 PE=4 SV=2 - [F1RM61_PIG]	0.00022386	F1RM61	proline and serine-rich 3	464	5	4.18e-154	0.772
Uncharacterized protein (Fragment) OS=Sus scrofa GN=LOC100520187 PE=4 SV=2 - [F1S4T0_PIG]	0.00022386	F1S4T0	son of sevenless homolog 1 isoform X2	928	5	0	0.98	22	P:multicellular organism growth; P:regulation of T cell proliferation; P:regulation of Rho protein signal transduction; P:midbrain morphogenesis; P:vitellogenesis; P:small GTPase mediated signal transduction; P:epidermal growth factor receptor signaling pathway; P:heart trabecula morphogenesis; P:palate development; P:blood vessel morphogenesis; F:Rho guanyl-nucleotide exchange factor activity; P…
Uncharacterized protein OS=Sus scrofa GN=STK38L PE=4 SV=1 - [I3LN61_PIG]	0.00022386	I3LN61	serine threonine- kinase 38-like	464	5	0	0.99	8	F:magnesium ion binding; F:ATP binding; C:cytoplasm; C:actin cytoskeleton; F:protein serine/threonine kinase activity; P:peptidyl-serine phosphorylation; P:intracellular signal transduction; P:regulation of cellular component organization	EC:2.7.11
Uncharacterized protein (Fragment) OS=Sus scrofa GN=ANKMY1 PE=4 SV=1 - [F1SIQ4_PIG]	0.000221947	F1SIQ4	ankyrin repeat and MYND domain-containing 1 isoform X3	936	5	0	0.806	1	F:metal ion binding
Uncharacterized protein OS=Sus scrofa GN=CCDC39 PE=4 SV=1 - [F1SGC2_PIG]	0.000220533	F1SGC2	coiled-coil domain-containing 39	942	5	0	0.97	12	P:epithelial cilium movement involved in determination of left/right asymmetry; P:flagellated sperm motility; P:determination of digestive tract left/right asymmetry; P:cilium-dependent cell motility; P:heart looping; P:inner dynein arm assembly; P:motile cilium assembly; C:axoneme; P:determination of liver left/right asymmetry; P:regulation of cilium beat frequency; P:lung development; P:determi…
Uncharacterized protein OS=Sus scrofa GN=NLRP11 PE=4 SV=2 - [F1RML0_PIG]	0.0002203	F1RML0	LRR and PYD domains-containing 11	943	5	0	0.79	2	F:ATP binding; F:poly(A) RNA binding
Uncharacterized protein OS=Sus scrofa PE=4 SV=1 - [I3LQE7_PIG]	0.000219138	I3LQE7	cubilin isoform X2	474	5	0	0.942
Uncharacterized protein (Fragment) OS=Sus scrofa GN=TFAP2A PE=4 SV=2 - [F1RV96_PIG]	0.000218217	F1RV96	transcription factor AP-2-alpha isoform X1	476	5	0	0.952	35	P:trigeminal nerve development; F:RNA polymerase II core promoter sequence-specific DNA binding; P:negative regulation of cell proliferation; F:RNA polymerase II core promoter proximal region sequence-specific DNA binding; P:palate development; P:bone morphogenesis; P:transcription from RNA polymerase II promoter; C:Golgi apparatus; P:positive regulation of transcription from RNA polymerase II pr…
Ubiquitin carboxyl-terminal hydrolase (Fragment) OS=Sus scrofa GN=LOC100625317 PE=3 SV=1 - [I3LRU5_PIG]	0.000217759	I3LRU5	ubiquitin carboxyl-terminal hydrolase 14 isoform X2	477	5	0	0.98	17	P:protein deubiquitination; F:tRNA guanylyltransferase activity; F:proteasome binding; F:cysteine-type endopeptidase activity; P:chemical synaptic transmission; C:proteasome complex; C:synapse; C:plasma membrane; C:cell surface; P:ubiquitin-dependent protein catabolic process; F:thiol-dependent ubiquitin-specific protease activity; C:extracellular exosome; F:endopeptidase inhibitor activity; C:cy…	EC:3.4.22
Uncharacterized protein OS=Sus scrofa GN=DACT3 PE=4 SV=1 - [I3LHC2_PIG]	0.000217304	I3LHC2	dapper homolog 3	478	5	5.68e-107	0.968	10	F:protein kinase C binding; P:negative regulation of canonical Wnt signaling pathway; F:delta-catenin binding; F:identical protein binding; P:negative regulation of epithelial to mesenchymal transition; C:cytoplasm; P:negative regulation of cell growth; F:beta-catenin binding; F:protein kinase A binding; P:negative regulation of catenin import into nucleus
Uncharacterized protein OS=Sus scrofa GN=ARSA PE=1 SV=1 - [I3LUP9_PIG]	0.000213727	I3LUP9	arylsulfatase A isoform X1	486	5	0	0.926	5	P:binding of sperm to zona pellucida; P:metabolic process; C:integral component of membrane; F:cerebroside-sulfatase activity; C:plasma membrane	EC:3.1.6.8
E3 ubiquitin-protein ligase TRIM50 OS=Sus scrofa GN=TRIM50 PE=2 SV=1 - [TRI50_PIG]	0.000213727	Q865W2	E3 ubiquitin- ligase TRIM50 isoform X1	486	5	0	0.974	5	F:zinc ion binding; C:cytoplasm; P:regulation of establishment of protein localization; C:aggresome; F:ligase activity
Uncharacterized protein OS=Sus scrofa GN=PYROXD1 PE=4 SV=2 - [F1SQZ8_PIG]	0.000213288	F1SQZ8	pyridine nucleotide-disulfide oxidoreductase domain-containing 1 isoform X1	487	5	0	0.934	2	F:oxidoreductase activity; P:oxidation-reduction process
Uncharacterized protein OS=Sus scrofa GN=PIGV PE=4 SV=1 - [F1STS1_PIG]	0.000210692	F1STS1	GPI mannosyltransferase 2	493	5	0	0.956	4	P:GPI anchor biosynthetic process; P:mannosylation; C:integral component of membrane; F:dolichyl-phosphate-mannose-glycolipid alpha-mannosyltransferase activity	EC:2.4.1.130
Uncharacterized protein OS=Sus scrofa PE=4 SV=1 - [F1SIW3_PIG]	0.000209418	F1SIW3	nucleoporin p54 isoform X1	496	5	0	0.904	6	P:nuclear pore organization; P:NLS-bearing protein import into nucleus; F:structural constituent of nuclear pore; F:nucleocytoplasmic transporter activity; C:nuclear pore central transport channel; P:protein targeting to nuclear inner membrane
Uncharacterized protein OS=Sus scrofa GN=LOC100620395 PE=4 SV=2 - [F1RMY0_PIG]	0.000208368	F1RMY0	PERQ amino acid-rich with GYF domain-containing 1 isoform X1	997	5	0	0.99
Uncharacterized protein (Fragment) OS=Sus scrofa GN=TRIM69 PE=4 SV=1 - [F1SN25_PIG]	0.000207742	F1SN25	E3 ubiquitin- ligase TRIM69 isoform X1	500	5	0	0.976	6	F:ubiquitin-protein transferase activity; F:zinc ion binding; C:cytoplasm; C:nuclear speck; C:plasma membrane; P:protein ubiquitination
Uncharacterized protein OS=Sus scrofa GN=KCNH4 PE=4 SV=1 - [K7GL82_PIG]	0.00020427	K7GL82	potassium voltage-gated channel subfamily H member 4	1017	5	0	0.952	7	F:phosphorelay sensor kinase activity; F:voltage-gated potassium channel activity; P:potassium ion transmembrane transport; P:phosphorelay signal transduction system; C:integral component of membrane; P:signal transduction by protein phosphorylation; C:intracellular
Ribosomal protein S6 kinase OS=Sus scrofa GN=RPS6KB1 PE=3 SV=1 - [F1S224_PIG]	0.00019785	F1S224	ribosomal S6 kinase beta-1 isoform X1	525	5	0	0.992	55	C:synapse; P:positive regulation of skeletal muscle tissue growth; P:response to toxic substance; P:response to glucose; P:skeletal muscle contraction; P:apoptotic process; C:cytosol; P:response to testosterone; F:protein phosphatase 2A binding; P:skeletal muscle atrophy; P:response to nutrient; C:ribosome; P:negative regulation of insulin receptor signaling pathway; P:positive regulation of mito…	EC:2.7.11; EC:2.7.12.1
Beta-hexosaminidase OS=Sus scrofa GN=HEXA PE=1 SV=1 - [F1SI88_PIG]	0.000196354	F1SI88	beta-hexosaminidase subunit alpha	529	5	0	0.95	17	P:lysosome organization; P:lipid storage; P:SMAD protein signal transduction; P:myelination; P:cell morphogenesis involved in neuron differentiation; F:beta-N-acetylhexosaminidase activity; P:ganglioside catabolic process; C:lysosome; P:sensory perception of sound; P:carbohydrate metabolic process; P:adult walking behavior; P:neuromuscular process controlling posture; P:skeletal system developmen…	EC:3.2.1.52
Uncharacterized protein OS=Sus scrofa GN=ABCC12 PE=4 SV=1 - [I3LQK0_PIG]	0.000196354	I3LQK0	multidrug resistance-associated 9	529	5	0	0.97
Dimethylaniline monooxygenase [N-oxide-forming] OS=Sus scrofa GN=FMO6P PE=3 SV=1 - [I3LIW4_PIG]	0.000194515	I3LIW4	dimethylaniline monooxygenase [N-oxide-forming] 6	534	5	0	0.974	7	C:endoplasmic reticulum membrane; F:NADP binding; F:flavin adenine dinucleotide binding; C:integral component of membrane; P:oxidation-reduction process; C:organelle membrane; F:N,N-dimethylaniline monooxygenase activity	EC:1.14.13.8
Uncharacterized protein OS=Sus scrofa GN=SNW1 PE=4 SV=1 - [I3L897_PIG]	0.00019379	I3L897	SNW domain-containing 1	536	5	0	0.998	25	P:positive regulation by host of viral transcription; P:intrinsic apoptotic signaling pathway in response to DNA damage by p53 class mediator; F:Notch binding; C:cyclin/CDK positive transcription elongation factor complex; P:positive regulation of transcription from RNA polymerase II promoter; F:retinoic acid receptor binding; P:mRNA splicing, via spliceosome; P:negative regulation of transcripti…
Uncharacterized protein (Fragment) OS=Sus scrofa GN=SAP130 PE=4 SV=2 - [F1RQJ0_PIG]	0.000193249	F1RQJ0	histone deacetylase complex subunit SAP130 isoform X1	1075	5	0	0.984	6	P:negative regulation of transcription from RNA polymerase II promoter; F:histone acetyltransferase activity; P:histone H3 acetylation; C:STAGA complex; F:transcription coactivator activity; C:Sin3-type complex	EC:2.3.1.48
Uncharacterized protein OS=Sus scrofa GN=UNC13D PE=4 SV=2 - [F1RVY9_PIG]	0.00019094	F1RVY9	unc-13 homolog D isoform X1	1088	5	0	0.972	12	C:exocytic vesicle; P:germinal center formation; C:Weibel-Palade body; P:phagocytosis; P:natural killer cell degranulation; P:defense response to virus; P:positive regulation of substrate adhesion-dependent cell spreading; F:Rab GTPase binding; C:lysosome; P:granuloma formation; P:regulation of mast cell degranulation; P:positive regulation of regulated secretory pathway
Uncharacterized protein OS=Sus scrofa GN=SMC6 PE=4 SV=2 - [F1SCS4_PIG]	0.000189201	F1SCS4	structural maintenance of chromosomes 6	1098	5	0	0.97	12	C:chromosome, telomeric region; P:positive regulation of chromosome segregation; C:site of double-strand break; F:ubiquitin protein ligase binding; C:PML body; C:sex chromosome; C:Smc5-Smc6 complex; P:cellular senescence; P:double-strand break repair via homologous recombination; P:resolution of recombination intermediates; P:telomere maintenance via recombination; C:interchromatin granule
Uncharacterized protein OS=Sus scrofa GN=KIAA1109 PE=4 SV=2 - [F1RQM9_PIG]	0.000186893	F1RQM9	PREDICTED: LOW QUALITY PROTEIN: uncharacterized protein KIAA1109 homolog	5002	5	0	0.99	1	C:integral component of membrane
Uncharacterized protein OS=Sus scrofa GN=SMOX PE=4 SV=2 - [F1S8C9_PIG]	0.000186819	F1S8C9	spermine oxidase isoform X1	556	5	0	0.86	5	F:polyamine oxidase activity; C:nucleus; C:cytoplasm; P:oxidation-reduction process; P:spermine catabolic process	EC:1.5.3.11
Pyruvate kinase OS=Sus scrofa GN=PKLR PE=1 SV=1 - [I3LAK4_PIG]	0.000186149	I3LAK4	pyruvate kinase PKLR	558	5	0	0.952
Uncharacterized protein OS=Sus scrofa GN=AATF PE=4 SV=2 - [F1S1B7_PIG]	0.000184824	F1S1B7	AATF isoform X1	562	5	0	0.92	15	P:embryonic cleavage; P:ribosome biogenesis; P:cell adhesion; C:nucleolus; P:cellular response to DNA damage stimulus; P:positive regulation of transcription from RNA polymerase II promoter; F:leucine zipper domain binding; P:regulation of mitotic cell cycle; P:negative regulation of amyloid precursor protein biosynthetic process; F:poly(A) RNA binding; C:centrosome; C:focal adhesion; C:cytoplasm…
Uncharacterized protein OS=Sus scrofa GN=PRDM14 PE=4 SV=1 - [F1RU08_PIG]	0.000181911	F1RU08	PR domain zinc finger 14	571	5	0	0.94	17	P:germ cell development; F:chromatin DNA binding; P:negative regulation of fibroblast growth factor receptor signaling pathway; P:cell morphogenesis; P:fertilization; P:embryo implantation; P:negative regulation of transcription from RNA polymerase II promoter; C:nucleus; P:regulation of DNA methylation; F:RNA binding; F:metal ion binding; P:homeostasis of number of cells within a tissue; P:germ-…
Uncharacterized protein OS=Sus scrofa GN=HCN4 PE=4 SV=2 - [F1SIC3_PIG]	0.000173408	F1SIC3	potassium sodium hyperpolarization-activated cyclic nucleotide-gated channel 4	1198	5	0	0.946	19	P:regulation of postsynaptic membrane potential; F:identical protein binding; P:potassium ion transmembrane transport; P:SA node cell action potential; P:blood circulation; F:intracellular cAMP activated cation channel activity; P:regulation of membrane depolarization; F:voltage-gated sodium channel activity; C:integral component of plasma membrane; F:voltage-gated potassium channel activity; C:p…
Uncharacterized protein OS=Sus scrofa PE=4 SV=1 - [I3LD49_PIG]	0.000169447	I3LD49	adhesion G -coupled receptor E3 isoform X2	613	5	0	0.76
Uncharacterized protein OS=Sus scrofa GN=SLC5A12 PE=3 SV=1 - [F1SFZ7_PIG]	0.000167805	F1SFZ7	sodium-coupled monocarboxylate transporter 2	619	5	0	0.952	6	C:integral component of plasma membrane; F:secondary active monocarboxylate transmembrane transporter activity; C:extracellular exosome; F:symporter activity; P:lactate transmembrane transport; F:lactate transmembrane transporter activity
Uncharacterized protein (Fragment) OS=Sus scrofa GN=LRRC7 PE=4 SV=2 - [F1S832_PIG]	0.000167399	F1S832	leucine-rich repeat-containing partial	1241	5	0	0.972	3	P:signal transduction; P:negative regulation of NF-kappaB transcription factor activity; F:ErbB-2 class receptor binding
Uncharacterized protein OS=Sus scrofa GN=FAM193A PE=4 SV=1 - [I3LH96_PIG]	0.000166061	I3LH96	FAM193A isoform X1	1251	5	0	0.886
Uncharacterized protein (Fragment) OS=Sus scrofa PE=3 SV=1 - [I3LVS2_PIG]	0.000163063	I3LVS2	beta-galactosidase-1 2	637	5	0	0.772
APPL2 OS=Sus scrofa GN=appl2 PE=2 SV=1 - [B6DZ39_PIG]	0.000156905	B6DZ39	DCC-interacting 13-beta isoform X1	662	5	0	0.984	4	P:cell proliferation; C:extracellular exosome; C:NuRD complex; C:endosome membrane
Uncharacterized protein OS=Sus scrofa GN=BEST3 PE=4 SV=2 - [F1SH43_PIG]	0.000155963	F1SH43	bestrophin-3 isoform X1	666	5	0	0.95	5	C:chloride channel complex; C:integral component of plasma membrane; P:negative regulation of ion transport; P:chloride transmembrane transport; F:chloride channel activity
Uncharacterized protein (Fragment) OS=Sus scrofa GN=GSG2 PE=4 SV=1 - [I3LJ96_PIG]	0.000155032	I3LJ96	serine threonine- kinase haspin	670	5	0	0.878	10	C:nucleus; F:ATP binding; C:centrosome; C:cytoplasm; F:histone kinase activity (H3-T3 specific); P:mitotic sister chromatid cohesion; C:spindle; P:regulation of spindle checkpoint; P:intracellular signal transduction; P:histone H3-T3 phosphorylation involved in chromosome passenger complex localization to kinetochore
Uncharacterized protein OS=Sus scrofa GN=OPA1 PE=4 SV=2 - [F1SFG7_PIG]	0.000153883	F1SFG7	dynamin-like 120 kDa mitochondrial	675	5	0	0.992	14	P:negative regulation of release of cytochrome c from mitochondria; C:mitochondrial crista; P:mitochondrial fusion; P:cellular senescence; P:negative regulation of endoplasmic reticulum stress-induced intrinsic apoptotic signaling pathway; C:mitochondrial outer membrane; P:inner mitochondrial membrane organization; P:visual perception; C:nucleoplasm; P:mitochondrial genome maintenance; F:GTP bind…
Uncharacterized protein OS=Sus scrofa GN=ZNF541 PE=4 SV=2 - [F1RLY4_PIG]	0.000152192	F1RLY4	zinc finger 541	1365	5	0	0.834	3	F:DNA binding; F:metal ion binding; C:histone deacetylase complex
Uncharacterized protein OS=Sus scrofa GN=SRRM2 PE=4 SV=1 - [I3LCW3_PIG]	0.000152081	I3LCW3	serine arginine repetitive matrix 2 isoform X3	2732	5	0	0.998	6	C:catalytic step 2 spliceosome; C:nuclear speck; F:protein N-terminus binding; C:Cajal body; F:C2H2 zinc finger domain binding; F:poly(A) RNA binding
Uncharacterized protein OS=Sus scrofa PE=3 SV=2 - [F1S0D2_PIG]	0.000150103	F1S0D2	cyclin-T2 isoform X1	692	5	0	0.928	7	C:nucleus; P:positive regulation of cyclin-dependent protein serine/threonine kinase activity; F:cyclin-dependent protein serine/threonine kinase regulator activity; P:positive regulation of phosphorylation of RNA polymerase II C-terminal domain; P:transcription, DNA-templated; C:cyclin-dependent protein kinase holoenzyme complex; P:positive regulation of transcription from RNA polymerase II prom…
Serotransferrin OS=Sus scrofa GN=TF PE=1 SV=2 - [TRFE_PIG]	0.00014924	P09571	serotransferrin precursor	696	5	0	0.968	22	F:ferric iron binding; F:ferrous iron binding; P:ferric iron transport; C:late endosome; F:ferric iron transmembrane transporter activity; P:cellular response to iron ion; P:ferrous iron import into cell; P:cellular iron ion homeostasis; C:endocytic vesicle; P:retina homeostasis; C:early endosome; C:basal plasma membrane; C:perinuclear region of cytoplasm; C:extracellular exosome; C:clathrin-coat…
Uncharacterized protein OS=Sus scrofa GN=GLE1 PE=4 SV=1 - [F1RR80_PIG]	0.000148813	F1RR80	nucleoporin GLE1	698	5	0	0.96	11	C:extracellular space; F:identical protein binding; P:regulation of translational termination; C:cytoplasm; F:inositol hexakisphosphate binding; F:phospholipid binding; F:translation initiation factor binding; P:regulation of translational initiation; C:plasma membrane; C:nuclear pore cytoplasmic filaments; P:poly(A)+ mRNA export from nucleus
Uncharacterized protein OS=Sus scrofa GN=LOC100524893 PE=4 SV=1 - [F1RSM0_PIG]	0.000145478	F1RSM0	nucleolar 11 isoform X1	714	5	0	0.95	1	C:nucleus
Uncharacterized protein OS=Sus scrofa GN=FRYL PE=4 SV=2 - [F1SE88_PIG]	0.000144869	F1SE88	furry homolog-like isoform X1	1434	5	0	0.994	5	C:site of polarized growth; P:neuron projection development; C:cell cortex; P:cell morphogenesis; P:actin filament reorganization
Uncharacterized protein OS=Sus scrofa GN=RNF219 PE=4 SV=1 - [I3LJC2_PIG]	0.000144869	I3LJC2	RING finger 219	717	5	0	0.962	1	F:zinc ion binding
Uncharacterized protein OS=Sus scrofa GN=CAPN12 PE=1 SV=2 - [F1RI38_PIG]	0.000144667	F1RI38	TPA: calpain 12	718	5	0	0.942	4	C:cytoplasm; F:calcium ion binding; P:proteolysis; F:calcium-dependent cysteine-type endopeptidase activity
Uncharacterized protein OS=Sus scrofa GN=CNOT3 PE=4 SV=2 - [F1RNH3_PIG]	0.000144466	F1RNH3	CCR4-NOT transcription complex subunit 3	719	5	0	0.962	8	C:nucleus; P:regulation of stem cell population maintenance; C:P-body; P:regulation of transcription, DNA-templated; C:CCR4-NOT core complex; P:trophectodermal cell differentiation; P:negative regulation of translation; P:nuclear-transcribed mRNA catabolic process, deadenylation-dependent decay
Uncharacterized protein OS=Sus scrofa GN=TECTA PE=4 SV=1 - [I3LHG2_PIG]	0.000144399	I3LHG2	alpha-tectorin isoform X1	2158	5	0	0.986	5	P:cell-matrix adhesion; P:sensory perception of sound; C:extracellular exosome; F:extracellular matrix structural constituent; C:proteinaceous extracellular matrix
Uncharacterized protein OS=Sus scrofa GN=NLRP3 PE=4 SV=2 - [F1S6N7_PIG]	0.000143866	F1S6N7	LRR and PYD domains-containing 3	722	5	0	0.982	1	F:ATP binding
Uncharacterized protein OS=Sus scrofa GN=ADAM20 PE=4 SV=2 - [F1S4A0_PIG]	0.000141514	F1S4A0	disintegrin and metallo ase domain-containing 20-like	734	5	0	0.928
Uncharacterized protein OS=Sus scrofa GN=GYS1 PE=1 SV=1 - [F1RIP1_PIG]	0.000140938	F1RIP1	glycogen [starch] muscle	737	5	0	0.992	8	F:protein kinase binding; P:heart development; P:glycogen biosynthetic process; C:cytoplasm; C:membrane; F:glycogen (starch) synthase activity; C:inclusion body; F:glycogen synthase activity, transferring glucose-1-phosphate	EC:2.4.1.11
Uncharacterized protein OS=Sus scrofa GN=GAPVD1 PE=4 SV=2 - [F1RS34_PIG]	0.000140556	F1RS34	GTPase-activating and VPS9 domain-containing 1 isoform X1	1478	5	0	0.98	10	C:endosome; P:regulation of protein transport; P:signal transduction; C:membrane; F:guanyl-nucleotide exchange factor activity; F:GTPase activator activity; C:cytosol; F:GTPase activating protein binding; P:endocytosis; P:positive regulation of GTPase activity
Uncharacterized protein OS=Sus scrofa GN=DENND4B PE=4 SV=2 - [F1SFW6_PIG]	0.000138865	F1SFW6	DENN domain-containing 4B isoform X1	1496	5	0	0.966	5	C:nucleus; P:regulation of Rab protein signal transduction; C:Golgi apparatus; F:Rab guanyl-nucleotide exchange factor activity; P:positive regulation of GTPase activity
Uncharacterized protein (Fragment) OS=Sus scrofa GN=TATDN2 PE=4 SV=2 - [F1SQC2_PIG]	0.00013776	F1SQC2	deoxyribonuclease TATDN2	754	5	0	0.938	2	F:endodeoxyribonuclease activity, producing 5'-phosphomonoesters; P:DNA catabolic process	EC:3.1.21
Uncharacterized protein (Fragment) OS=Sus scrofa GN=LOC100525409 PE=4 SV=2 - [F1S4A3_PIG]	0.000136314	F1S4A3	disintegrin and metallo ase domain-containing 20-like	762	5	0	0.88	4	F:zinc ion binding; P:proteolysis; C:integral component of membrane; F:metalloendopeptidase activity	EC:3.4.24
Uncharacterized protein OS=Sus scrofa GN=ABCB9 PE=3 SV=2 - [F1RFJ4_PIG]	0.000135249	F1RFJ4	ATP-binding cassette sub-family B member 9 isoform X1	768	5	0	0.98	6	F:ATP binding; P:transmembrane transport; F:peptide-transporting ATPase activity; C:integral component of membrane; P:peptide transport; C:lysosomal membrane	EC:3.6.3.43
Uncharacterized protein (Fragment) OS=Sus scrofa GN=LOC102158833 PE=4 SV=1 - [I3L7I9_PIG]	0.000134985	I3L7I9	nck-associated 5	1539	5	0	0.882
Uncharacterized protein OS=Sus scrofa GN=GPRIN3 PE=1 SV=1 - [F1RW68_PIG]	0.000134027	F1RW68	G -regulated inducer of neurite outgrowth 3	775	5	0	0.84
Uncharacterized protein (Fragment) OS=Sus scrofa GN=BCR PE=4 SV=2 - [F1RLS2_PIG]	0.000131316	F1RLS2	breakpoint cluster region isoform X1	791	5	0	0.97	22	C:postsynaptic density; P:regulation of Rho protein signal transduction; P:negative regulation of inflammatory response; F:GTPase activator activity; P:regulation of vascular permeability; C:protein complex; F:Rho guanyl-nucleotide exchange factor activity; P:negative regulation of cellular extravasation; P:brain development; P:negative regulation of neutrophil degranulation; P:negative regulatio…
Uncharacterized protein (Fragment) OS=Sus scrofa GN=MYO7B PE=1 SV=2 - [F1RQH5_PIG]	0.00013082	F1RQH5	unconventional myosin-VIIb	794	5	0	0.942	5	C:myosin complex; F:ATP binding; C:extracellular exosome; C:brush border; F:motor activity
Uncharacterized protein (Fragment) OS=Sus scrofa GN=PTPRA PE=4 SV=2 - [F1S8A4_PIG]	0.000130002	F1S8A4	receptor-type tyrosine- phosphatase alpha isoform X2	799	5	0	0.978	7	C:extracellular exosome; F:protein tyrosine phosphatase activity; P:insulin receptor signaling pathway; C:integral component of membrane; C:receptor complex; P:protein phosphorylation; P:peptidyl-tyrosine dephosphorylation	EC:3.1.3.48
Uncharacterized protein OS=Sus scrofa GN=NOC3L PE=4 SV=1 - [I3LJQ2_PIG]	0.000130002	I3LJQ2	nucleolar complex 3 homolog	799	5	0	0.954	5	C:nuclear speck; F:chromatin binding; P:fat cell differentiation; C:nucleolus; F:poly(A) RNA binding
Uncharacterized protein OS=Sus scrofa GN=RASAL1 PE=4 SV=2 - [F1RKC3_PIG]	0.000129033	F1RKC3	rasGAP-activating 1 isoform X1	805	5	0	0.956	7	P:negative regulation of Ras protein signal transduction; P:positive regulation of dendrite extension; F:GTPase activator activity; C:cytosol; C:intrinsic component of the cytoplasmic side of the plasma membrane; P:intracellular signal transduction; P:positive regulation of GTPase activity
Uncharacterized protein (Fragment) OS=Sus scrofa GN=SLX4 PE=4 SV=2 - [F1RK43_PIG]	0.000128236	F1RK43	structure-specific endonuclease subunit SLX4	1620	5	0	0.816	20	P:t-circle formation; F:5'-flap endonuclease activity; P:DNA double-strand break processing involved in repair via single-strand annealing; P:DNA replication; P:positive regulation of t-circle formation; P:double-strand break repair via homologous recombination; P:nucleotide-excision repair; F:enzyme activator activity; C:nuclear chromosome, telomeric region; F:crossover junction endodeoxyribonuc…	EC:3.1.22.4
Uncharacterized protein OS=Sus scrofa GN=HIVEP2 PE=4 SV=1 - [F1S700_PIG]	0.000127763	F1S700	transcription factor HIVEP2	2439	5	0	0.968	9	F:transcription factor activity, sequence-specific DNA binding; F:metal ion binding; P:signal transduction; P:multicellular organism development; F:transcription regulatory region DNA binding; P:regulation of transcription, DNA-templated; P:transcription from RNA polymerase II promoter; F:sequence-specific DNA binding; C:nucleoplasm
Uncharacterized protein (Fragment) OS=Sus scrofa GN=C17orf70 PE=4 SV=1 - [I3LKB6_PIG]	0.000126827	I3LKB6	Fanconi anemia-associated of 100 kDa	819	5	0	0.894	4	P:DNA repair; C:Fanconi anaemia nuclear complex; C:intermediate filament cytoskeleton; C:cytoplasm
Uncharacterized protein OS=Sus scrofa GN=MYSM1 PE=4 SV=1 - [F1S7A6_PIG]	0.000124397	F1S7A6	histone H2A deubiquitinase MYSM1	835	5	0	0.94
Uncharacterized protein OS=Sus scrofa GN=POSTN PE=1 SV=1 - [F1RS37_PIG]	0.000124248	F1RS37	periostin isoform X1	836	5	0	0.988	9	C:extracellular space; C:trans-Golgi network; P:regulation of Notch signaling pathway; F:cell adhesion molecule binding; P:extracellular matrix organization; F:heparin binding; P:cell adhesion; C:proteinaceous extracellular matrix; P:tissue development
Uncharacterized protein OS=Sus scrofa GN=DNMT3B PE=4 SV=2 - [F1S513_PIG]	0.000121915	F1S513	DNA (cytosine-5)-methyltransferase 3B isoform X3	852	5	0	0.978
Uncharacterized protein OS=Sus scrofa GN=VPS41 PE=4 SV=1 - [F1SSB8_PIG]	0.000121629	F1SSB8	vacuolar sorting-associated 41 homolog isoform X1	854	5	0	0.984	9	F:zinc ion binding; P:vesicle-mediated transport; P:regulation of SNARE complex assembly; C:CORVET complex; F:GTPase binding; C:late endosome; P:vacuole fusion, non-autophagic; P:protein targeting to vacuole; C:HOPS complex
Uncharacterized protein OS=Sus scrofa GN=ESF1 PE=4 SV=2 - [F1SBJ2_PIG]	0.000121062	F1SBJ2	ESF1 homolog	858	5	0	0.962	3	C:nucleus; C:extracellular space; F:poly(A) RNA binding
Uncharacterized protein OS=Sus scrofa PE=4 SV=1 - [I3LH39_PIG]	0.000120921	I3LH39	lysine-specific demethylase 4B isoform X1	859	5	1.04e-151	0.776
Uncharacterized protein (Fragment) OS=Sus scrofa GN=DZIP1 PE=4 SV=1 - [F1RP51_PIG]	0.0001205	F1RP51	zinc finger DZIP1 isoform X1	862	5	0	0.94	8	P:establishment of protein localization; P:cytoplasmic sequestering of protein; C:centriole; C:ciliary basal body; F:metal ion binding; P:smoothened signaling pathway; C:ciliary transition fiber; C:nucleoplasm
Uncharacterized protein OS=Sus scrofa GN=BAHCC1 PE=4 SV=1 - [I3LCT7_PIG]	0.000119898	I3LCT7	BAH and coiled-coil domain-containing 1	2599	5	0	0.936	6	P:heterochromatin assembly; F:transcription regulatory region sequence-specific DNA binding; F:chromatin binding; P:chromatin silencing; C:chromatin; C:chromatin silencing complex
Uncharacterized protein OS=Sus scrofa GN=TET3 PE=4 SV=2 - [F1SLG7_PIG]	0.000118103	F1SLG7	methylcytosine dioxygenase TET3 isoform X1	1759	5	0	0.998	12	F:DNA binding; P:histone H3-K4 trimethylation; C:male pronucleus; F:zinc ion binding; P:DNA demethylation of male pronucleus; P:protein O-linked glycosylation; C:cytoplasm; P:DNA demethylation; P:oxidation-reduction process; C:female pronucleus; P:positive regulation of transcription from RNA polymerase II promoter; F:methylcytosine dioxygenase activity
Microtubule-associated protein OS=Sus scrofa GN=MAP2 PE=1 SV=1 - [F1SSS6_PIG]	0.000112904	F1SSS6	microtubule-associated 2 isoform X1	1840	5	0	0.966	10	P:microtubule bundle formation; C:cytoplasm; F:dystroglycan binding; P:central nervous system neuron development; C:nucleolus; C:neuron projection; C:microtubule associated complex; C:microtubule; F:microtubule binding; P:dendrite morphogenesis
Uncharacterized protein OS=Sus scrofa GN=LOC100626218 PE=4 SV=1 - [I3LPU1_PIG]	0.000112051	I3LPU1	histone-lysine N-methyltransferase ASH1L isoform X1	1854	5	0	0.986
Receptor protein-tyrosine kinase OS=Sus scrofa GN=FLT3 PE=4 SV=1 - [K7GKA2_PIG]	0.000111689	K7GKA2	receptor-type tyrosine- kinase FLT3 isoform X2	930	5	0	0.956	7	F:ATP binding; P:peptidyl-tyrosine phosphorylation; F:transmembrane receptor protein tyrosine kinase activity; P:hemopoiesis; C:integral component of membrane; P:cell differentiation; P:transmembrane receptor protein tyrosine kinase signaling pathway	EC:2.7.10.1
Uncharacterized protein (Fragment) OS=Sus scrofa GN=NLRP13 PE=4 SV=1 - [I3LKN8_PIG]	0.00011133	I3LKN8	LRR and PYD domains-containing 13	933	5	0	0.822
Uncharacterized protein (Fragment) OS=Sus scrofa GN=FNDC1 PE=4 SV=2 - [F1SB59_PIG]	0.000110208	F1SB59	fibronectin type III domain-containing 1	1885	5	0	0.85	1	C:nucleoplasm
Uncharacterized protein (Fragment) OS=Sus scrofa GN=SHROOM3 PE=4 SV=2 - [F1RYS7_PIG]	0.00011015	F1RYS7	Shroom3 isoform X2	1886	5	0	0.9	4	F:actin filament binding; P:neural tube closure; P:cell morphogenesis; P:epithelial cell development
Uncharacterized protein OS=Sus scrofa GN=ARID5B PE=4 SV=2 - [F1RFC2_PIG]	0.000109917	F1RFC2	AT-rich interactive domain-containing 5B isoform X3	945	5	0	0.96	22	P:multicellular organism growth; P:male gonad development; P:post-embryonic development; P:palate development; F:RNA polymerase II regulatory region sequence-specific DNA binding; P:fat pad development; P:platelet-derived growth factor receptor signaling pathway; F:transcriptional repressor activity, RNA polymerase II transcription regulatory region sequence-specific binding; P:female gonad devel…
Uncharacterized protein OS=Sus scrofa PE=4 SV=1 - [I3L5Y4_PIG]	0.000103047	I3L5Y4	E3 ubiquitin- ligase UBR4 isoform X4	1008	5	0	0.988	7	F:ubiquitin-protein transferase activity; C:centrosome; F:zinc ion binding; C:cytoplasm; C:membrane; P:protein ubiquitination involved in ubiquitin-dependent protein catabolic process; C:nucleoplasm
Anion exchange protein (Fragment) OS=Sus scrofa GN=SLC4A8 PE=3 SV=1 - [I3L6P5_PIG]	0.000102336	I3L6P5	electroneutral sodium bicarbonate exchanger 1 isoform X5	1015	5	0	0.99	6	P:inorganic anion transport; P:anion transmembrane transport; C:integral component of membrane; C:neuronal cell body membrane; F:inorganic anion exchanger activity; C:neuron projection
Uncharacterized protein (Fragment) OS=Sus scrofa PE=4 SV=2 - [F1SC82_PIG]	0.000102035	F1SC82	myoferlin isoform X1	2036	5	0	0.962
Uncharacterized protein OS=Sus scrofa GN=RAG-1 PE=4 SV=1 - [I3L7X1_PIG]	9.95889e-05	I3L7X1	V(D)J recombination-activating 1	1043	5	0	0.966	14	P:V(D)J recombination; P:nucleic acid phosphodiester bond hydrolysis; F:zinc ion binding; F:ubiquitin protein ligase activity; F:protein homodimerization activity; P:histone monoubiquitination; P:T cell differentiation in thymus; F:sequence-specific DNA binding; P:pre-B cell allelic exclusion; C:nucleus; F:histone binding; F:endonuclease activity; F:ligase activity; P:protein autoubiquitination
Uncharacterized protein OS=Sus scrofa GN=CEBPZ PE=4 SV=1 - [F1S4Q6_PIG]	9.90193e-05	F1S4Q6	CCAAT enhancer-binding zeta	1049	5	0	0.956	6	C:nucleus; F:transcriptional activator activity, RNA polymerase II core promoter proximal region sequence-specific binding; F:RNA polymerase II core promoter proximal region sequence-specific DNA binding; P:transcription from RNA polymerase II promoter; P:positive regulation of transcription from RNA polymerase II promoter; F:poly(A) RNA binding
Uncharacterized protein OS=Sus scrofa GN=ALPK2 PE=4 SV=2 - [F1SM39_PIG]	9.66244e-05	F1SM39	alpha- kinase 2 isoform X1	2150	5	0	0.91	4	F:ATP binding; F:protein serine/threonine kinase activity; P:protein phosphorylation; C:nucleoplasm	EC:2.7.11
Uncharacterized protein (Fragment) OS=Sus scrofa GN=ZNF862 PE=4 SV=1 - [I3LSX6_PIG]	9.6445e-05	I3LSX6	zinc finger partial	1077	5	0	0.898	4	F:nucleic acid binding; P:regulation of transcription, DNA-templated; F:protein dimerization activity; C:intracellular
Uncharacterized protein OS=Sus scrofa GN=CNGB1 PE=4 SV=1 - [F1RF40_PIG]	9.45143e-05	F1RF40	cyclic nucleotide-gated cation channel beta-1	1099	5	0	0.888	17	F:identical protein binding; P:detection of light stimulus involved in visual perception; P:potassium ion transmembrane transport; C:transmembrane transporter complex; F:intracellular cAMP activated cation channel activity; F:intracellular cGMP activated cation channel activity; P:phototransduction; C:photoreceptor outer segment; C:integral component of plasma membrane; F:voltage-gated potassium …
Alpha-mannosidase OS=Sus scrofa GN=MAN2A1 PE=3 SV=1 - [F1RM55_PIG]	9.07965e-05	F1RM55	alpha-mannosidase 2	1144	5	0	0.972	19	F:hydrolase activity, hydrolyzing N-glycosyl compounds; F:zinc ion binding; P:vacuole organization; P:N-glycan processing; P:retina morphogenesis in camera-type eye; P:mannose metabolic process; C:Golgi membrane; P:respiratory gaseous exchange; P:mitochondrion organization; P:protein deglycosylation; P:lung alveolus development; F:alpha-mannosidase activity; C:cis-Golgi network; C:extracellular e…	EC:3.2.1.24
Uncharacterized protein OS=Sus scrofa GN=GLG1 PE=4 SV=1 - [I3LPL7_PIG]	8.57731e-05	I3LPL7	Golgi apparatus 1 isoform X2	1211	5	0	0.992	9	C:extracellular exosome; P:negative regulation of protein processing; P:regulation of chondrocyte differentiation; C:integral component of membrane; P:bone morphogenesis; C:Golgi membrane; F:fibroblast growth factor binding; C:proteinaceous extracellular matrix; P:negative regulation of transforming growth factor beta receptor signaling pathway
Uncharacterized protein OS=Sus scrofa GN=BDP1 PE=4 SV=2 - [F1SK28_PIG]	8.50706e-05	F1SK28	transcription factor TFIIIB component B homolog isoform X1	2442	5	0	0.952	6	F:DNA binding; C:cytoplasm; C:transcription factor TFIIIB complex; P:regulation of transcription from RNA polymerase III promoter; F:TFIIIB-type transcription factor activity; C:nucleoplasm
Uncharacterized protein OS=Sus scrofa GN=ANKHD1 PE=4 SV=2 - [F1RGE8_PIG]	8.17884e-05	F1RGE8	ankyrin repeat and KH domain-containing 1	2540	5	0	0.982	3	F:RNA binding; C:cytoplasm; P:innate immune response
Uncharacterized protein (Fragment) OS=Sus scrofa PE=4 SV=1 - [F1RN03_PIG]	8.14038e-05	F1RN03	spermatogenesis-associated 31E1-like	1276	5	0	0.682	2	C:membrane; C:integral component of membrane
Uncharacterized protein (Fragment) OS=Sus scrofa PE=4 SV=1 - [I3LLX2_PIG]	8.11494e-05	I3LLX2	phosphatidylinositol 4-phosphate 3-kinase C2 domain-containing subunit alpha	1280	5	0	0.952
Uncharacterized protein (Fragment) OS=Sus scrofa GN=CEP350 PE=4 SV=1 - [I3LMJ5_PIG]	8.0458e-05	I3LMJ5	centrosome-associated 350 isoform X2	1291	5	0	0.944
Rho-associated protein kinase 2 (Fragment) OS=Sus scrofa GN=ROCK2 PE=4 SV=1 - [A0A0A0MY57_PIG]	7.70558e-05	A0A0A0MY57	rho-associated kinase 2 isoform X2	1348	5	0	0.982	16	P:Rho protein signal transduction; F:protein serine/threonine kinase activity; P:protein phosphorylation; P:regulation of circadian rhythm; C:plasma membrane; C:nucleus; F:ATP binding; P:regulation of actin cytoskeleton organization; C:microtubule organizing center; P:rhythmic process; C:cytoplasm; F:metal ion binding; P:smooth muscle contraction; P:positive regulation of centrosome duplication; …	EC:2.7.11
Dystrophin OS=Sus scrofa GN=DMD PE=4 SV=2 - [I3LG08_PIG]	7.67143e-05	I3LG08	DMD_PIG ame: Full=Dystrophin	1354	5	0	0.974	10	F:zinc ion binding; C:cytoskeleton; F:actin binding; C:cytoplasm; C:postsynaptic membrane; C:sarcolemma; C:cell junction; F:dystroglycan binding; F:structural constituent of cytoskeleton; P:muscle attachment
Uncharacterized protein OS=Sus scrofa GN=UTP20 PE=4 SV=2 - [F1SRI4_PIG]	7.47006e-05	F1SRI4	small subunit processome component 20 homolog	2781	5	0	0.97	5	C:small-subunit processome; P:maturation of SSU-rRNA from tricistronic rRNA transcript (SSU-rRNA, 5.8S rRNA, LSU-rRNA); C:nucleolus; C:90S preribosome; F:poly(A) RNA binding
Uncharacterized protein (Fragment) OS=Sus scrofa GN=RANBP2 PE=4 SV=2 - [F1SU29_PIG]	7.39824e-05	F1SU29	E3 SUMO- ligase 2 isoform X3	2808	5	0	0.94	7	F:peptidyl-prolyl cis-trans isomerase activity; F:zinc ion binding; P:intracellular transport; P:protein peptidyl-prolyl isomerization; P:protein folding; C:intracellular; F:ligase activity	EC:5.2.1.8
Phosphoinositide phospholipase C (Fragment) OS=Sus scrofa GN=PLCH2 PE=4 SV=1 - [I3LA13_PIG]	6.97122e-05	I3LA13	1-phosphatidylinositol 4,5-bisphosphate phosphodiesterase eta-2 isoform X1	1490	5	0	0.99
Uncharacterized protein (Fragment) OS=Sus scrofa GN=PREX2 PE=4 SV=2 - [F1RU04_PIG]	6.95722e-05	F1RU04	phosphatidylinositol 3,4,5-trisphosphate-dependent Rac exchanger 2	1493	5	0	0.982	10	P:regulation of Rho protein signal transduction; P:G-protein coupled receptor signaling pathway; P:phosphatidylinositol 3-kinase signaling; F:GTPase activator activity; P:adult locomotory behavior; C:intracellular; C:plasma membrane; P:positive regulation of GTPase activity; F:Rac guanyl-nucleotide exchange factor activity; P:dendrite morphogenesis
Uncharacterized protein OS=Sus scrofa GN=DNAH8 PE=4 SV=1 - [F1RVR2_PIG]	6.58942e-05	F1RVR2	dynein heavy chain axonemal isoform X1	4729	5	0	0.984	6	F:ATPase activity; F:ATP binding; F:microtubule motor activity; C:dynein complex; C:sperm principal piece; P:microtubule-based movement	EC:3.6.1.3
Uncharacterized protein (Fragment) OS=Sus scrofa GN=MON2 PE=4 SV=2 - [F1SKD4_PIG]	6.45564e-05	F1SKD4	MON2 homolog isoform X1	1609	5	0	0.984	1	C:extracellular exosome
Uncharacterized protein OS=Sus scrofa GN=BAZ2A PE=4 SV=1 - [I3L9M6_PIG]	5.9355e-05	I3L9M6	bromodomain adjacent to zinc finger domain 2A isoform X3	1750	5	0	0.95
Uncharacterized protein (Fragment) OS=Sus scrofa PE=4 SV=1 - [I3LMV0_PIG]	5.43544e-05	I3LMV0	PREDICTED: LOW QUALITY PROTEIN: sacsin	3822	5	0	0.966	6	C:nucleus; F:proteasome binding; C:mitochondrion; F:chaperone binding; P:negative regulation of inclusion body assembly; F:Hsp70 protein binding
Uncharacterized protein OS=Sus scrofa GN=NCOA6 PE=4 SV=2 - [F1S4Y2_PIG]	5.02765e-05	F1S4Y2	nuclear receptor coactivator 6 isoform X5	2066	5	0	0.99
Uncharacterized protein (Fragment) OS=Sus scrofa PE=4 SV=2 - [F1RVL4_PIG]	4.70218e-05	F1RVL4	CUB and sushi domain-containing 1	2209	5	0	0.946	1	C:integral component of membrane
Uncharacterized protein (Fragment) OS=Sus scrofa GN=LOC100524000 PE=4 SV=2 - [F1RYK8_PIG]	4.62198e-05	F1RYK8	fibrous sheath-interacting 2	6742	5	0	0.89
Uncharacterized protein OS=Sus scrofa GN=GOLGA4 PE=4 SV=2 - [F1RRC2_PIG]	4.61855e-05	F1RRC2	golgin subfamily A member 4 isoform X4	2249	5	0	0.982
Phosphoinositide phospholipase C OS=Sus scrofa GN=PLCE1 PE=4 SV=2 - [F1SC67_PIG]	4.53784e-05	F1SC67	1-phosphatidylinositol 4,5-bisphosphate phosphodiesterase epsilon-1 isoform X2	2289	5	0	0.95
Uncharacterized protein OS=Sus scrofa GN=SON PE=4 SV=1 - [I3L9C9_PIG]	4.30287e-05	I3L9C9	SON isoform X4	2414	5	0	0.99	9	C:nuclear speck; P:negative regulation of apoptotic process; P:regulation of RNA splicing; P:cytokinesis; P:microtubule cytoskeleton organization; P:mRNA processing; P:regulation of cell cycle; F:RS domain binding; F:poly(A) RNA binding
Uncharacterized protein (Fragment) OS=Sus scrofa GN=KMT2D PE=4 SV=2 - [F1SHC3_PIG]	2.04471e-05	F1SHC3	histone-lysine N-methyltransferase 2D	5080	5	0	0.948	9	F:zinc ion binding; P:response to estrogen; C:histone methyltransferase complex; P:positive regulation of cell proliferation; F:transcription regulatory region DNA binding; P:positive regulation of intracellular estrogen receptor signaling pathway; F:methyltransferase activity; P:positive regulation of transcription from RNA polymerase II promoter; P:methylation

## Sheet: Swine proteins-Sample2
Description	NSAF	Accession	Description BLAST	Length	#Hits	e-Value	sim mean	#GO	GO Names list	Enzyme Codes list	InterPro IDs
Uncharacterized protein OS=Sus scrofa GN=PSIP1 PE=4 SV=2 - [F1SMR3_PIG]	0.0386056	F1SMR3	PC4 and SFRS1-interacting isoform X2	333	5	1.96e-126	0.982	11	P:response to oxidative stress; P:mRNA 5'-splice site recognition; P:response to heat; C:nuclear periphery; F:chromatin binding; F:RNA polymerase II transcription coactivator activity; P:positive regulation of transcription from RNA polymerase II promoter; F:activating transcription factor binding; C:nucleoplasm; C:nuclear heterochromatin; F:poly(A) RNA binding
Uncharacterized protein OS=Sus scrofa GN=LOC102160739 PE=4 SV=1 - [I3LDP8_PIG]	0.0358874	I3LDP8	coiled-coil domain-containing 191 isoform X5	217	5	5.86e-111	0.936
Uncharacterized protein (Fragment) OS=Sus scrofa GN=ARFIP1 PE=1 SV=2 - [F1RSB0_PIG]	0.0335158	F1RSB0	arfaptin-1 isoform X1	343	5	0	0.984	7	F:phosphatidylinositol-4-phosphate binding; F:protein domain specific binding; P:regulation of protein secretion; C:cytosol; P:intracellular protein transport; C:trans-Golgi network membrane; P:regulation of Arp2/3 complex-mediated actin nucleation
Trypsin OS=Sus scrofa PE=1 SV=1 - [TRYP_PIG]	0.0331773	P00761	trypsinogen precursor	231	5	2.18e-176	1	5	C:extracellular space; F:metal ion binding; P:proteolysis; F:serine-type endopeptidase activity; P:digestion	EC:3.4.21
Uncharacterized protein OS=Sus scrofa GN=HECW2 PE=4 SV=1 - [I3L5X8_PIG]	0.0260058	I3L5X8	E3 ubiquitin- ligase HECW2 isoform X2	366	5	0	0.998	5	C:nucleus; F:ubiquitin-protein transferase activity; C:cytoplasm; F:ligase activity; P:protein ubiquitination involved in ubiquitin-dependent protein catabolic process
Uncharacterized protein (Fragment) OS=Sus scrofa GN=C16orf87 PE=4 SV=1 - [I3LI28_PIG]	0.0238152	I3LI28	UPF0547 C16orf87 partial	109	5	2.32e-50	0.984
Metallothionein-1E OS=Sus scrofa GN=MT1E PE=3 SV=1 - [MT1E_PIG]	0.0182378	P79431	---NA---	61
Uncharacterized protein OS=Sus scrofa GN=ERF PE=3 SV=1 - [I3LLZ4_PIG]	0.0181978	I3LLZ4	ETS domain-containing transcription factor ERF	557	5	0	0.958	10	P:negative regulation of transcription from RNA polymerase II promoter; C:nucleus; F:transcription corepressor activity; P:transcription, DNA-templated; P:trophoblast giant cell differentiation; C:Golgi apparatus; F:sequence-specific DNA binding; P:ectodermal cell differentiation; P:chorio-allantoic fusion; F:RNA polymerase II transcription factor activity, sequence-specific DNA binding
TRAJ42 protein (Fragment) OS=Sus scrofa GN=TRAJ42 PE=4 SV=1 - [A6P371_PIG]	0.0176589	A6P371	T cell receptor alpha chain V-J- partial	21	2	0.000663	0.9
Uncharacterized protein OS=Sus scrofa GN=CORT PE=4 SV=2 - [F1RIF7_PIG]	0.0160238	F1RIF7	cortistatin precursor	108	5	8.61e-58	0.862	4	P:adenylate cyclase-inhibiting G-protein coupled receptor signaling pathway; F:G-protein coupled receptor binding; F:neuropeptide hormone activity; C:extracellular region
Uncharacterized protein OS=Sus scrofa GN=MAP6 PE=1 SV=2 - [F1SUM1_PIG]	0.0147713	F1SUM1	microtubule-associated 6 isoform X1	795	5	0	0.832	7	P:lysosome localization; F:calmodulin binding; C:perinuclear region of cytoplasm; P:microtubule cytoskeleton organization; C:microtubule; F:microtubule binding; P:dendrite morphogenesis
Calpain-3 OS=Sus scrofa GN=CAPN3 PE=2 SV=2 - [CAN3_PIG]	0.0137012	P43368	calpain-3 isoform X1	821	5	0	0.978	29	P:protein complex assembly; P:regulation of I-kappaB kinase/NF-kappaB signaling; P:positive regulation of proteolysis; P:positive regulation of NF-kappaB transcription factor activity; F:protein complex scaffold; P:cellular response to salt stress; P:self proteolysis; P:negative regulation of transcription, DNA-templated; P:cellular response to calcium ion; P:positive regulation of transcription,…
Uncharacterized protein OS=Sus scrofa GN=CHN1 PE=4 SV=1 - [I3L733_PIG]	0.0120231	I3L733	N-chimaerin-like isoform X1	329	5	0	0.892	8	P:motor neuron axon guidance; C:cytoplasm; F:metal ion binding; P:regulation of axonogenesis; P:regulation of GTPase activity; P:ephrin receptor signaling pathway; F:ephrin receptor binding; P:intracellular signal transduction
Uncharacterized protein OS=Sus scrofa GN=SGTA PE=1 SV=1 - [F1S8G6_PIG]	0.0118478	F1S8G6	small glutamine-rich tetratricopeptide repeat-containing alpha isoform X1	313	5	0	0.986	4	C:membrane; F:BAT3 complex binding; C:cytosol; P:positive regulation of ER-associated ubiquitin-dependent protein catabolic process
Natural cytotoxicity triggering receptor 1 OS=Sus scrofa GN=NCR1 PE=4 SV=1 - [A5GFM7_PIG]	0.0104688	A5GFM7	natural cytotoxicity triggering receptor 1	307	5	0	0.962	1	C:integral component of membrane
Uncharacterized protein (Fragment) OS=Sus scrofa GN=ZNF182 PE=4 SV=2 - [F1RW59_PIG]	0.0095392	F1RW59	zinc finger 182 isoform X1	622	5	0	0.98	5	F:nucleic acid binding; F:transcription factor activity, sequence-specific DNA binding; F:metal ion binding; P:regulation of transcription, DNA-templated; C:intracellular
Uncharacterized protein OS=Sus scrofa GN=TERF2 PE=4 SV=2 - [F1S2L2_PIG]	0.00910586	F1S2L2	telomeric repeat-binding factor 2 isoform X1	543	5	0	0.976	19	P:negative regulation of beta-galactosidase activity; F:protein homodimerization activity; F:protein C-terminus binding; P:negative regulation of telomere capping; F:double-stranded telomeric DNA binding; P:telomere maintenance via telomerase; C:Golgi apparatus; C:nucleoplasm; F:macromolecular complex binding; F:telomerase activity; P:negative regulation of gene expression; P:telomeric loop forma…
Uncharacterized protein OS=Sus scrofa GN=FMNL2 PE=4 SV=1 - [I3LNJ2_PIG]	0.0081994	I3LNJ2	formin 2 isoform X7	995	5	0	0.894	5	P:cortical actin cytoskeleton organization; F:actin binding; P:regulation of cell morphogenesis; C:cytosol; F:Rho GTPase binding
Uncharacterized protein (Fragment) OS=Sus scrofa GN=LRP1 PE=4 SV=1 - [K7GS03_PIG]	0.00794759	K7GS03	prolow-density lipo receptor-related 1 isoform X2	1602	5	0	0.99	2	F:calcium ion binding; C:integral component of membrane
Uncharacterized protein OS=Sus scrofa GN=FBXL5 PE=4 SV=2 - [F1S5E2_PIG]	0.00733444	F1S5E2	F-box LRR-repeat 5 isoform X1	691	5	0	0.984	7	P:iron ion homeostasis; C:perinuclear region of cytoplasm; F:iron ion binding; P:positive regulation of cellular protein catabolic process; P:SCF-dependent proteasomal ubiquitin-dependent protein catabolic process; C:SCF ubiquitin ligase complex; P:protein ubiquitination
Uncharacterized protein OS=Sus scrofa GN=APBB1 PE=4 SV=2 - [F1RMN5_PIG]	0.00662519	F1RMN5	amyloid beta A4 precursor -binding family B member 1 isoform X1	709	5	0	0.986	14	C:synapse; F:chromatin binding; F:transcription factor binding; P:cellular response to DNA damage stimulus; C:plasma membrane; F:beta-amyloid binding; C:growth cone; C:nucleus; F:proline-rich region binding; C:cytoplasm; F:histone binding; P:positive regulation of transcription, DNA-templated; P:positive regulation of apoptotic process; C:lamellipodium
Uncharacterized protein (Fragment) OS=Sus scrofa PE=4 SV=1 - [I3LJ11_PIG]	0.00659265	I3LJ11	exocyst complex component 3 isoform X2	75	5	4.48e-30	0.96	8	F:cadherin binding involved in cell-cell adhesion; C:cell-cell adherens junction; P:protein transport; F:SNARE binding; P:cell-cell adhesion; P:exocytosis; C:exocyst; P:exocyst localization
Uncharacterized protein (Fragment) OS=Sus scrofa PE=4 SV=1 - [I3LKM3_PIG]	0.00654032	I3LKM3	PDZ domain-containing 7	378	5	2.23e-154	0.856
Uncharacterized protein (Fragment) OS=Sus scrofa GN=ZNF782 PE=4 SV=2 - [F1RX41_PIG]	0.0056583	F1RX41	zinc finger 782	568	5	0	0.914	4	F:nucleic acid binding; F:transcription factor activity, sequence-specific DNA binding; F:metal ion binding; P:regulation of transcription, DNA-templated
Uncharacterized protein OS=Sus scrofa GN=DACT2 PE=4 SV=1 - [F1SBZ6_PIG]	0.00539644	F1SBZ6	dapper homolog 2	733	5	0	0.82	13	F:protein kinase C binding; P:negative regulation of cell adhesion; P:epithelial cell morphogenesis; F:beta-catenin binding; F:transcription factor binding; P:skin development; P:inner medullary collecting duct development; P:hematopoietic progenitor cell differentiation; P:negative regulation of nodal signaling pathway; F:delta-catenin binding; C:mitochondrion; P:regulation of Wnt signaling path…
Uncharacterized protein (Fragment) OS=Sus scrofa GN=LOC100624806 PE=4 SV=2 - [F1SEY6_PIG]	0.00513191	F1SEY6	zinc finger 709-like	554	5	0	0.968	4	F:nucleic acid binding; F:metal ion binding; P:regulation of transcription, DNA-templated; C:intracellular
Uncharacterized protein (Fragment) OS=Sus scrofa GN=ERCC6L2 PE=4 SV=2 - [F1S4L1_PIG]	0.0049285	F1S4L1	DNA excision repair ERCC-6-like 2 isoform X1	928	5	0	0.906	3	F:nucleic acid binding; F:ATP binding; F:ATP-dependent helicase activity
Uncharacterized protein OS=Sus scrofa GN=BHLHB9 PE=4 SV=2 - [F1RYE8_PIG]	0.0048736	F1RYE8	BHLHb9	558	5	0	0.938	6	P:positive regulation of dendritic spine morphogenesis; C:extracellular exosome; F:protein homodimerization activity; P:positive regulation of synapse assembly; P:learning or memory; P:negative regulation of neuron apoptotic process
Uncharacterized protein (Fragment) OS=Sus scrofa GN=CAMSAP1 PE=4 SV=2 - [F1S018_PIG]	0.00483805	F1S018	calmodulin-regulated spectrin-associated 1	1533	5	0	0.892	7	F:calmodulin binding; F:spectrin binding; P:cytoskeleton organization; P:regulation of cell morphogenesis; P:neuron projection development; C:microtubule; F:microtubule binding
Uncharacterized protein OS=Sus scrofa GN=THAP2 PE=4 SV=1 - [I3LLL1_PIG]	0.00473156	I3LLL1	THAP domain-containing 2	209	5	6.58e-161	0.99	2	F:nucleic acid binding; C:nucleolus
Uncharacterized protein OS=Sus scrofa GN=PPP1R12A PE=4 SV=1 - [I3LVP5_PIG]	0.00443451	I3LVP5	phosphatase 1 regulatory subunit 12A isoform X4	446	5	4.87e-111	0.984	21	F:phosphatase regulator activity; F:protein kinase binding; P:signal transduction; P:cellular response to drug; P:protein dephosphorylation; P:mitotic nuclear division; C:kinetochore; P:positive regulation of transcription from RNA polymerase II promoter; P:regulation of nucleocytoplasmic transport; C:Z disc; C:centrosome; C:focal adhesion; P:negative regulation of catalytic activity; P:centrosom…
Uncharacterized protein OS=Sus scrofa GN=POGZ PE=4 SV=2 - [F1ST03_PIG]	0.00393113	F1ST03	pogo transposable element with ZNF domain isoform X1	1415	5	0	0.972	7	F:DNA binding; C:nuclear chromatin; C:cytoplasm; F:metal ion binding; P:mitotic sister chromatid cohesion; P:kinetochore assembly; C:nucleoplasm
Uncharacterized protein OS=Sus scrofa PE=4 SV=2 - [F1SCS1_PIG]	0.00376757	F1SCS1	ATP-dependent RNA helicase DDX1	689	5	0	0.96	21	P:nucleic acid phosphodiester bond hydrolysis; C:cytoplasmic stress granule; F:poly(A) binding; P:multicellular organism development; F:ATP-dependent helicase activity; P:tRNA splicing, via endonucleolytic cleavage and ligation; F:chromatin binding; P:response to virus; P:regulation of nucleic acid-templated transcription; F:poly(A) RNA binding; P:double-strand break repair; F:ATP binding; F:tran…
Dephospho-CoA kinase OS=Sus scrofa GN=DCAKD PE=3 SV=1 - [F1RR05_PIG]	0.00374582	F1RR05	dephospho- kinase domain-containing isoform X1	231	5	2.8e-165	0.976	6	F:ATP binding; F:dephospho-CoA kinase activity; C:mitochondrion; C:integral component of membrane; P:coenzyme A biosynthetic process; P:phosphorylation	EC:2.7.1.24
Uncharacterized protein OS=Sus scrofa GN=ZNF346 PE=4 SV=1 - [F1S3B9_PIG]	0.00336359	F1S3B9	zinc finger 346 isoform X2	294	5	0	0.968	8	F:p53 binding; F:zinc ion binding; F:double-stranded RNA binding; P:intrinsic apoptotic signaling pathway by p53 class mediator; P:positive regulation of apoptotic process; C:nucleolus; F:enzyme binding; F:poly(A) RNA binding
Uncharacterized protein OS=Sus scrofa GN=FEM1C PE=4 SV=2 - [F1RLE6_PIG]	0.00327449	F1RLE6	fem-1 homolog C	453	5	0	1	3	C:cytoplasm; C:nucleoplasm; P:protein ubiquitination
Uncharacterized protein (Fragment) OS=Sus scrofa PE=4 SV=2 - [F1S2L7_PIG]	0.00300759	F1S2L7	zinc finger 709-like	411	5	0	0.76
Uncharacterized protein OS=Sus scrofa PE=4 SV=2 - [F1S1V0_PIG]	0.002981	F1S1V0	E3 ubiquitin- ligase UBR3 isoform X4	622	5	0	0.992
Uncharacterized protein OS=Sus scrofa PE=4 SV=1 - [I3LRV0_PIG]	0.00297144	I3LRV0	exocyst complex component 6B- partial	208	5	1.6e-161	0.986	2	P:vesicle docking involved in exocytosis; C:exocyst
C-type natriuretic peptide OS=Sus scrofa GN=NPPC PE=1 SV=2 - [ANFC_PIG]	0.00294315	P18104	C-type natriuretic peptide	126	5	2.54e-51	0.994	15	P:cGMP biosynthetic process; P:regulation of multicellular organism growth; P:negative regulation of oocyte maturation; P:post-embryonic development; P:receptor guanylyl cyclase signaling pathway; C:extracellular region; F:hormone activity; P:single organism reproductive process; P:regulation of cGMP metabolic process; P:ossification; P:regulation of cAMP metabolic process; P:regulation of blood …
Uncharacterized protein OS=Sus scrofa GN=LOC100626034 PE=4 SV=1 - [I3LTS6_PIG]	0.00278824	I3LTS6	transcription factor AP-2-beta	399	5	0	0.87	45	P:renal water homeostasis; P:calcium ion homeostasis; P:potassium ion homeostasis; F:RNA polymerase II core promoter sequence-specific DNA binding; P:negative regulation of cell proliferation; P:positive regulation of cell proliferation; P:sodium ion homeostasis; P:ductus arteriosus closure; P:transcription from RNA polymerase II promoter; F:RNA polymerase II transcription corepressor activity; P…
Uncharacterized protein OS=Sus scrofa GN=ANKZF1 PE=4 SV=2 - [F1SR83_PIG]	0.00272423	F1SR83	ankyrin repeat and zinc finger domain-containing 1 isoform X3	726	5	0	0.962	6	F:thiol-dependent ubiquitin-specific protease activity; P:mitochondria-associated ubiquitin-dependent protein catabolic process; C:Cdc48p-Npl4p-Vms1p AAA ATPase complex; F:metal ion binding; P:ubiquitin-dependent catabolism of misfolded proteins by nucleus-associated proteasome; P:ER-associated ubiquitin-dependent protein catabolic process
Uncharacterized protein OS=Sus scrofa GN=CWC25 PE=4 SV=1 - [I3L5S2_PIG]	0.00270683	I3L5S2	pre-mRNA-splicing factor CWC25 homolog	411	5	0	0.882	1	C:nucleoplasm
Uncharacterized protein OS=Sus scrofa GN=CNDP1 PE=1 SV=2 - [F1SNL8_PIG]	0.00268722	F1SNL8	beta-Ala-His dipeptidase	506	5	0	0.962	4	F:dipeptidase activity; P:proteolysis; F:tripeptidase activity; F:metallopeptidase activity	EC:3.4.13
Uncharacterized protein (Fragment) OS=Sus scrofa GN=NT5C1A PE=1 SV=1 - [F1SV04_PIG]	0.00268722	F1SV04	cytosolic 5 -nucleotidase 1A	368	5	0	0.982	7	F:nucleotide binding; F:magnesium ion binding; F:5'-nucleotidase activity; C:cytosol; P:dephosphorylation; P:nucleotide metabolic process; P:purine nucleoside monophosphate catabolic process	EC:3.1.3.5
Spermatid nuclear transition protein 4 OS=Sus scrofa GN=TNP4 PE=1 SV=1 - [STP4_PIG]	0.00268722	Q09821	spermatid nuclear transition 4-like	138	5	9.6e-70	0.834	6	C:nucleus; F:DNA binding; P:multicellular organism development; P:spermatogenesis; P:cell differentiation; C:nucleosome
Protein Wnt (Fragment) OS=Sus scrofa GN=LOC100623646 PE=3 SV=1 - [I3L790_PIG]	0.00266789	I3L790	Wnt- partial	139	5	1.28e-96	0.892	14	P:neural crest cell differentiation; P:neuron differentiation; P:sebaceous gland development; P:odontogenesis; P:regulation of odontogenesis of dentin-containing tooth; P:tongue development; C:proteinaceous extracellular matrix; P:cellular response to transforming growth factor beta stimulus; C:extracellular space; F:frizzled binding; P:positive regulation of gene expression; P:cell fate commitme…
Uncharacterized protein (Fragment) OS=Sus scrofa GN=LOC100522910 PE=3 SV=2 - [F1SSL4_PIG]	0.00259326	F1SSL4	ATP-binding cassette sub-family F member 2	572	5	0	1	4	F:ATPase activity; F:ATP binding; C:mitochondrion; C:membrane	EC:3.6.1.3
Uncharacterized protein OS=Sus scrofa GN=FANCM PE=4 SV=1 - [I3LAY7_PIG]	0.0023162	I3LAY7	Fanconi anemia group M isoform X1	2028	5	0	0.91
Uncharacterized protein (Fragment) OS=Sus scrofa GN=CLEC16A PE=4 SV=1 - [K7GRM8_PIG]	0.00225261	K7GRM8	CLEC16A isoform X2	439	5	0	0.992
Uncharacterized protein OS=Sus scrofa GN=NT5C1B PE=4 SV=1 - [F1SCU0_PIG]	0.00225121	F1SCU0	cytosolic 5 -nucleotidase 1B isoform X1	604	5	0	0.904
Uncharacterized protein (Fragment) OS=Sus scrofa GN=MYOM2 PE=1 SV=2 - [F1RVL5_PIG]	0.00215668	F1RVL5	PREDICTED: myomesin-2	1089	5	0	0.97
Uncharacterized protein OS=Sus scrofa GN=CDC5L PE=4 SV=2 - [F1RQS5_PIG]	0.00215513	F1RQS5	cell division cycle 5	803	5	0	0.99	11	F:DNA binding; C:catalytic step 2 spliceosome; P:signal transduction involved in DNA damage checkpoint; C:cytoplasm; C:nuclear speck; C:membrane; C:DNA replication factor A complex; C:Prp19 complex; C:nucleolus; F:WD40-repeat domain binding; F:poly(A) RNA binding
Uncharacterized protein OS=Sus scrofa GN=GSDMB PE=4 SV=1 - [I3LUA2_PIG]	0.00214179	I3LUA2	gasdermin-B	404	5	0	0.778
Type-1 angiotensin II receptor OS=Sus scrofa GN=AGTR1 PE=2 SV=1 - [AGTR1_PIG]	0.00206594	P30555	type-1 angiotensin II receptor	359	5	0	0.984	17	P:positive regulation of cellular protein metabolic process; P:Rho protein signal transduction; C:plasma membrane; F:angiotensin type I receptor activity; P:cell chemotaxis; F:angiotensin type II receptor activity; F:protein heterodimerization activity; P:kidney development; P:positive regulation of cytosolic calcium ion concentration involved in phospholipase C-activating G-protein coupled signa…
Uncharacterized protein OS=Sus scrofa GN=DLGAP4 PE=4 SV=2 - [F1S482_PIG]	0.00200384	F1S482	disks large-associated 4 isoform X1	987	5	0	0.792	2	P:signaling; C:synapse
Phosphatase and actin regulator OS=Sus scrofa GN=PHACTR3 PE=3 SV=1 - [A5GFP1_PIG]	0.00193144	A5GFP1	phosphatase and actin regulator 3	128	5	6.42e-88	0.978	5	F:protein phosphatase inhibitor activity; F:actin binding; P:negative regulation of catalytic activity; F:protein phosphatase 1 binding; C:nucleoplasm
5-aminolevulinate synthase (Fragment) OS=Sus scrofa GN=ALAS1 PE=3 SV=1 - [F1SIX5_PIG]	0.00192809	F1SIX5	5-aminolevulinate mitochondrial	577	5	0	0.96	5	F:pyridoxal phosphate binding; C:mitochondrial matrix; P:protoporphyrinogen IX biosynthetic process; F:5-aminolevulinate synthase activity; C:nucleoplasm	EC:2.3.1.37
Histone H2A OS=Sus scrofa GN=HIST1H2AD PE=3 SV=1 - [F1RPK0_PIG]	0.00190172	F1RPK0	histone H2A type 1-F	130	5	9.78e-89	0.992	5	F:DNA binding; C:nuclear chromatin; F:protein heterodimerization activity; P:chromatin silencing; C:nucleosome
Uncharacterized protein (Fragment) OS=Sus scrofa GN=LOC100621513 PE=4 SV=1 - [I3LTA3_PIG]	0.00188721	I3LTA3	probable hydrolase PNKD isoform X2	131	5	5.09e-74	0.966	2	C:integral component of membrane; F:hydrolase activity
Uncharacterized protein OS=Sus scrofa GN=PIP5KL1 PE=4 SV=2 - [F1RRZ1_PIG]	0.00187765	F1RRZ1	phosphatidylinositol 4-phosphate 5-kinase 1	395	5	0	0.906
Uncharacterized protein OS=Sus scrofa GN=LOC100624528 PE=4 SV=2 - [F1S895_PIG]	0.00186663	F1S895	nucleolar 56	596	5	0	0.956	4	C:box C/D snoRNP complex; C:small-subunit processome; P:rRNA modification; F:snoRNA binding
Uncharacterized protein OS=Sus scrofa GN=OVOL1 PE=4 SV=1 - [F1RU16_PIG]	0.00185187	F1RU16	transcription factor Ovo-like 1	267	5	0	0.98	14	P:spermatogenesis; P:germline cell cycle switching, mitotic to meiotic cell cycle; F:RNA polymerase II core promoter proximal region sequence-specific DNA binding; P:mesoderm development; P:epidermis development; P:negative regulation of meiotic cell cycle phase transition; P:transcription from RNA polymerase II promoter; P:skin development; P:negative regulation of transcription from RNA polymer…
Uncharacterized protein (Fragment) OS=Sus scrofa GN=TNFSF10 PE=4 SV=1 - [I3L617_PIG]	0.00180896	I3L617	tumor necrosis factor ligand superfamily member 10	205	5	6.25e-150	0.952	5	C:extracellular space; P:immune response; C:integral component of membrane; F:tumor necrosis factor receptor binding; F:cytokine activity
Uncharacterized protein OS=Sus scrofa GN=FAT3 PE=4 SV=2 - [F1STP0_PIG]	0.0017782	F1STP0	protocadherin Fat 3 isoform X1	4588	5	0	0.94
Uncharacterized protein OS=Sus scrofa GN=ECEL1 PE=4 SV=1 - [F1SMT6_PIG]	0.00175449	F1SMT6	endothelin-converting enzyme-like 1 isoform X1	775	5	0	0.984	5	P:respiratory system process; P:neuropeptide signaling pathway; P:proteolysis; C:integral component of membrane; F:metalloendopeptidase activity	EC:3.4.24
Uncharacterized protein OS=Sus scrofa GN=H3F3C PE=4 SV=1 - [F1RWC9_PIG]	0.00174102	F1RWC9	histone -like	142	5	6.6e-56	0.706	2	C:chromosome; F:binding
Uncharacterized protein OS=Sus scrofa GN=CDA PE=4 SV=1 - [I3LAH9_PIG]	0.00169332	I3LAH9	cytidine deaminase	146	5	2.43e-105	0.978	9	F:zinc ion binding; F:protein homodimerization activity; P:protein homotetramerization; P:negative regulation of nucleotide metabolic process; P:negative regulation of cell growth; C:cytosol; P:cytidine deamination; F:cytidine deaminase activity; F:nucleoside binding	EC:3.5.4.5
Uncharacterized protein OS=Sus scrofa GN=LOC100737055 PE=4 SV=1 - [I3L5N1_PIG]	0.00164816	I3L5N1	dual adapter for phosphotyrosine and 3-phosphotyrosine and 3-phosphoinositide	75	5	3.84e-47	0.948	3	F:phosphatidylinositol-3,4,5-trisphosphate binding; F:phosphatidylinositol-3,4-bisphosphate binding; C:plasma membrane
Uncharacterized protein (Fragment) OS=Sus scrofa PE=4 SV=1 - [I3LJU4_PIG]	0.00160535	I3LJU4	disintegrin and metallo ase domain-containing 2- partial	77	5	3.47e-46	0.932	4	F:zinc ion binding; P:proteolysis; C:integral component of membrane; F:metalloendopeptidase activity	EC:3.4.24
Uncharacterized protein (Fragment) OS=Sus scrofa GN=LOC100525027 PE=4 SV=1 - [F1RVN2_PIG]	0.00159706	F1RVN2	double C2-like domain-containing gamma	387	5	0	0.948	9	C:presynapse; P:calcium ion-regulated exocytosis of neurotransmitter; F:syntaxin binding; P:vesicle fusion; F:calcium ion binding; F:clathrin binding; P:regulation of calcium ion-dependent exocytosis; C:plasma membrane; F:calcium-dependent phospholipid binding
Olfactory receptor OS=Sus scrofa PE=3 SV=1 - [I3LQF5_PIG]	0.00159499	I3LQF5	olfactory receptor 2J3-like	310	5	0	0.962	6	F:G-protein coupled receptor activity; P:G-protein coupled receptor signaling pathway; C:integral component of membrane; P:detection of chemical stimulus involved in sensory perception of smell; C:plasma membrane; F:olfactory receptor activity
Uncharacterized protein OS=Sus scrofa GN=THRAP3 PE=4 SV=1 - [I3LIA3_PIG]	0.00158187	I3LIA3	thyroid hormone receptor-associated 3	547	5	0	0.992	20	C:exon-exon junction complex; C:nuclear speck; P:nuclear-transcribed mRNA catabolic process; F:receptor activity; P:circadian rhythm; P:positive regulation of transcription from RNA polymerase II promoter; F:RNA polymerase II transcription cofactor activity; P:positive regulation of circadian rhythm; P:transcription initiation from RNA polymerase II promoter; F:poly(A) RNA binding; F:thyroid horm…
Uncharacterized protein (Fragment) OS=Sus scrofa GN=MBD3 PE=4 SV=2 - [F1SDI3_PIG]	0.00154515	F1SDI3	methyl- -binding domain 3 isoform X4	320	5	1.64e-177	0.99	14	F:RNA polymerase II core promoter proximal region sequence-specific DNA binding; F:nucleosomal DNA binding; F:methyl-CpG binding; P:tissue development; P:methylation-dependent chromatin silencing; F:RNA polymerase II distal enhancer sequence-specific DNA binding; P:negative regulation of transcription from RNA polymerase II promoter; C:heterochromatin; C:nuclear chromatin; C:cytoplasm; P:in utero…
Uncharacterized protein OS=Sus scrofa PE=4 SV=2 - [F1SPY3_PIG]	0.00154515	F1SPY3	zinc finger X-chromosomal isoform X1	800	5	0	0.966
Uncharacterized protein OS=Sus scrofa PE=4 SV=1 - [I3LJW1_PIG]	0.00154515	I3LJW1	serine threonine- kinase DCLK1 isoform X4	80	5	2.42e-32	1	11	F:ATP binding; P:neuron migration; P:forebrain development; P:axon extension; P:central nervous system projection neuron axonogenesis; F:protein serine/threonine kinase activity; P:protein phosphorylation; P:response to virus; C:intracellular; P:intracellular signal transduction; P:dendrite morphogenesis	EC:2.7.11
Uncharacterized protein OS=Sus scrofa GN=LOC100739562 PE=4 SV=2 - [F1RKW5_PIG]	0.00150746	F1RKW5	rhomboid-related 3	82	5	7.77e-53	0.996	3	P:proteolysis; C:integral component of membrane; F:serine-type endopeptidase activity	EC:3.4.21
Olfactory receptor OS=Sus scrofa GN=LOC102165142 PE=3 SV=1 - [I3LJH9_PIG]	0.00149833	I3LJH9	olfactory receptor 5T1-like	330	5	0	0.926	6	F:G-protein coupled receptor activity; P:G-protein coupled receptor signaling pathway; C:integral component of membrane; P:detection of chemical stimulus involved in sensory perception of smell; C:plasma membrane; F:olfactory receptor activity
Interleukin-18 OS=Sus scrofa GN=IL18 PE=4 SV=1 - [K7GL26_PIG]	0.00148038	K7GL26	interleukin-18 precursor	167	5	5.49e-117	0.998	23	P:positive regulation of tyrosine phosphorylation of Stat3 protein; P:T-helper 1 type immune response; F:cytokine activity; P:extrinsic apoptotic signaling pathway via death domain receptors; P:positive regulation of activated T cell proliferation; P:positive regulation of NF-kappaB import into nucleus; C:intracellular; P:MAPK cascade; C:extracellular space; P:inflammatory response; C:extracellul…
Uncharacterized protein OS=Sus scrofa GN=LRP12 PE=4 SV=1 - [F1S1E8_PIG]	0.00143902	F1S1E8	low-density lipo receptor-related 12 isoform X1	859	5	0	0.984	1	C:integral component of plasma membrane
Uncharacterized protein OS=Sus scrofa GN=C1orf159 PE=4 SV=1 - [I3L7Y2_PIG]	0.00141271	I3L7Y2	PREDICTED: uncharacterized protein C1orf159 homolog isoform X2	350	5	9.7e-86	0.852
Neurogenic differentiation factor OS=Sus scrofa GN=NEUROD1 PE=4 SV=1 - [F1RYP1_PIG]	0.0013889	F1RYP1	neurogenic differentiation factor 1	356	5	0	0.994	33	P:amacrine cell differentiation; P:inner ear development; C:RNA polymerase II transcription factor complex; P:insulin secretion; F:RNA polymerase II core promoter proximal region sequence-specific DNA binding; P:anterior/posterior pattern specification; P:signal transduction involved in regulation of gene expression; P:transcription from RNA polymerase II promoter; P:positive regulation of neuron…
Uncharacterized protein OS=Sus scrofa GN=SAP30L PE=4 SV=1 - [F1RQC3_PIG]	0.00135837	F1RQC3	histone deacetylase complex subunit SAP30L	182	5	1.3e-125	0.992	1	C:nucleolus
Uncharacterized protein OS=Sus scrofa PE=4 SV=1 - [I3LQC8_PIG]	0.00133876	I3LQC8	period circadian homolog 2-like isoform X4	277	5	0	0.884	26	F:transcription regulatory region sequence-specific DNA binding; C:nucleolus; P:negative regulation of circadian rhythm; C:nucleoplasm; P:negative regulation of transcription from RNA polymerase II promoter; P:white fat cell differentiation; P:regulation of insulin secretion; P:circadian regulation of gene expression; P:response to ischemia; P:circadian regulation of translation; F:ubiquitin bind…
Uncharacterized protein OS=Sus scrofa GN=RBMS1 PE=4 SV=2 - [F1RPR6_PIG]	0.00131853	F1RPR6	RNA-binding single-stranded-interacting 1 isoform X10	375	5	0	0.99	2	F:nucleotide binding; F:poly(A) RNA binding
Uncharacterized protein (Fragment) OS=Sus scrofa PE=4 SV=1 - [I3LQ31_PIG]	0.00128095	I3LQ31	outer dense fiber 3 1	193	5	1.59e-120	0.924
Forkhead box protein N3 OS=Sus scrofa GN=FOXN3 PE=4 SV=1 - [F1SDA9_PIG]	0.00127435	F1SDA9	forkhead box N3 isoform X1	485	5	0	0.976	7	C:nucleus; P:mitotic G2 DNA damage checkpoint; F:transcription factor activity, sequence-specific DNA binding; P:negative regulation of transcription, DNA-templated; F:protein C-terminus binding; P:transcription, DNA-templated; F:sequence-specific DNA binding
Uncharacterized protein OS=Sus scrofa PE=4 SV=1 - [I3LA08_PIG]	0.00127435	I3LA08	rho guanine nucleotide exchange factor 6- partial	97	5	1.83e-66	0.994
Uncharacterized protein OS=Sus scrofa GN=INPPL1 PE=4 SV=2 - [F1SUW7_PIG]	0.00127133	F1SUW7	phosphatidylinositol 3,4,5-trisphosphate 5-phosphatase 2	1264	5	0	0.98	15	P:negative regulation of cell proliferation; P:post-embryonic development; P:actin filament organization; C:Golgi apparatus; P:phosphatidylinositol biosynthetic process; F:SH2 domain binding; P:glucose metabolic process; P:endocytosis; C:plasma membrane; P:phosphatidylinositol dephosphorylation; P:negative regulation of gene expression; P:response to insulin; P:ruffle assembly; P:endochondral oss…
Uncharacterized protein OS=Sus scrofa GN=PVRL4 PE=4 SV=2 - [F1S190_PIG]	0.0012312	F1S190	nectin-4 isoform X1	502	5	0	0.978	3	P:viral entry into host cell; C:integral component of membrane; P:cell adhesion
Uncharacterized protein OS=Sus scrofa GN=HIST1H1B PE=3 SV=1 - [I3L6Q5_PIG]	0.00121785	I3L6Q5	PREDICTED: histone H1.5	203	5	2e-34	0.996	12	P:negative regulation of transcription from RNA polymerase II promoter; F:chromatin DNA binding; P:positive regulation of cell growth; P:positive regulation of histone H3-K9 methylation; C:extracellular exosome; F:histone deacetylase binding; P:establishment of protein localization to chromatin; C:nucleosome; P:protein stabilization; P:nucleosome assembly; C:nuclear heterochromatin; F:poly(A) RNA…
Olfactory receptor OS=Sus scrofa GN=LOC100626564 PE=3 SV=1 - [I3LDI7_PIG]	0.0011924	I3LDI7	olfactory receptor 2T8-like	311	5	0	0.946	6	F:G-protein coupled receptor activity; P:G-protein coupled receptor signaling pathway; C:integral component of membrane; P:detection of chemical stimulus involved in sensory perception of smell; C:plasma membrane; F:olfactory receptor activity
Uncharacterized protein OS=Sus scrofa GN=CD99L2 PE=4 SV=2 - [F1RQ20_PIG]	0.00118858	F1RQ20	CD99 antigen 2 isoform X3	208	5	4.64e-146	0.956
Uncharacterized protein OS=Sus scrofa GN=CD97 PE=4 SV=3 - [K7GLS7_PIG]	0.00118858	K7GLS7	CD97 antigen isoform X2	207	5	1.96e-117	0.846	7	F:G-protein coupled receptor activity; C:extracellular exosome; C:focal adhesion; P:G-protein coupled receptor signaling pathway; F:calcium ion binding; C:integral component of membrane; P:cell surface receptor signaling pathway
Uncharacterized protein OS=Sus scrofa GN=ANTXRL PE=4 SV=1 - [K7GPT2_PIG]	0.00117353	K7GPT2	anthrax toxin receptor-like	316	5	3e-176	0.766
Uncharacterized protein (Fragment) OS=Sus scrofa GN=RASSF8 PE=4 SV=2 - [F1SG73_PIG]	0.00116615	F1SG73	ras association domain-containing 8	424	5	0	0.99	1	P:signal transduction
Uncharacterized protein (Fragment) OS=Sus scrofa GN=ATP11C PE=4 SV=1 - [K7GSF5_PIG]	0.00116615	K7GSF5	probable phospholipid-transporting ATPase partial	212	5	5.8e-134	0.994	13	P:ion transmembrane transport; F:phospholipid-translocating ATPase activity; C:lysosomal membrane; C:plasma membrane; P:positive regulation of B cell differentiation; C:endoplasmic reticulum membrane; F:magnesium ion binding; F:ATP binding; F:protein binding; P:phospholipid translocation; P:pre-B cell differentiation; C:integral component of membrane; C:recycling endosome	EC:3.6.3.1
GTP-binding protein Rit1 OS=Sus scrofa GN=RIT1 PE=2 SV=1 - [I3LBP8_PIG]	0.00113406	I3LBP8	GTP-binding Rit1	218	5	1.49e-168	1	4	F:GTP binding; P:Ras protein signal transduction; C:intracellular; C:plasma membrane
Uncharacterized protein (Fragment) OS=Sus scrofa GN=DNAH11 PE=4 SV=2 - [F1SC07_PIG]	0.00113001	F1SC07	dynein heavy chain axonemal	4485	5	0	0.95	9	F:ATPase activity; F:ATP binding; P:heart development; F:microtubule motor activity; P:flagellated sperm motility; C:dynein complex; P:cilium movement; P:determination of left/right symmetry; P:regulation of cilium beat frequency	EC:3.6.1.3
Uncharacterized protein (Fragment) OS=Sus scrofa GN=RBFA PE=4 SV=2 - [F1RZB4_PIG]	0.00111698	F1RZB4	ribosome-binding factor mitochondrial	332	5	0	0.89	1	P:rRNA processing
Uncharacterized protein OS=Sus scrofa GN=LOC100622283 PE=4 SV=1 - [I3LPS1_PIG]	0.00107489	I3LPS1	exosome complex exonuclease RRP44	230	5	1.17e-165	0.968
Uncharacterized protein OS=Sus scrofa GN=NUFIP2 PE=4 SV=2 - [F1RN89_PIG]	0.00106562	F1RN89	nuclear fragile X mental retardation-interacting 2	696	5	0	0.976	4	C:nucleus; C:membrane; C:polysomal ribosome; F:poly(A) RNA binding
Uncharacterized protein OS=Sus scrofa GN=LOC100155473 PE=4 SV=2 - [F1SDM0_PIG]	0.00106562	F1SDM0	dedicator of cytokinesis 1-like	232	5	3.22e-79	0.96	7	P:cytoskeleton organization; P:small GTPase mediated signal transduction; F:guanyl-nucleotide exchange factor activity; F:GTPase activator activity; P:cell migration; C:intracellular; P:positive regulation of GTPase activity
Phosphatidylcholine-sterol acyltransferase (Fragment) OS=Sus scrofa GN=LCAT PE=4 SV=1 - [I3LK29_PIG]	0.00106562	I3LK29	phosphatidylcholine-sterol acyltransferase isoform X1	464	5	0	0.912	14	P:very-low-density lipoprotein particle remodeling; P:regulation of high-density lipoprotein particle assembly; C:high-density lipoprotein particle; P:high-density lipoprotein particle remodeling; F:apolipoprotein A-I binding; P:cholesterol metabolic process; P:lipoprotein biosynthetic process; P:phosphatidylcholine biosynthetic process; P:cholesterol homeostasis; C:extracellular exosome; P:rever…	EC:2.3.1.43
Uncharacterized protein OS=Sus scrofa GN=LOC100738992 PE=4 SV=2 - [F1S1J7_PIG]	0.00105898	F1S1J7	zinc finger transcription factor Trps1 isoform X1	1284	5	0	0.91	17	F:zinc ion binding; F:RNA polymerase II regulatory region sequence-specific DNA binding; P:transcription from RNA polymerase II promoter; P:anatomical structure formation involved in morphogenesis; F:transcriptional activator activity, RNA polymerase II transcription regulatory region sequence-specific binding; F:chromatin binding; P:cell development; P:positive regulation of transcription from R…
Uncharacterized protein OS=Sus scrofa PE=4 SV=1 - [I3LFW0_PIG]	0.00105651	I3LFW0	doublesex- and mab-3-related transcription factor A2-like	234	5	1.43e-138	0.874
Uncharacterized protein (Fragment) OS=Sus scrofa GN=ACSM3 PE=4 SV=2 - [F1RPB1_PIG]	0.00105291	F1RPB1	acyl-coenzyme A synthetase mitochondrial isoform X1	587	5	0	0.96	3	C:mitochondrial matrix; P:fatty acid biosynthetic process; F:fatty acid ligase activity
Dipeptidase OS=Sus scrofa GN=DPEP2 PE=3 SV=1 - [I3LFR7_PIG]	0.00105202	I3LFR7	dipeptidase 2-like isoform X1	470	5	0	0.97	6	F:metal ion binding; F:dipeptidase activity; P:proteolysis; F:metalloexopeptidase activity; F:dipeptidyl-peptidase activity; C:anchored component of membrane	EC:3.4.13
Uncharacterized protein (Fragment) OS=Sus scrofa GN=EML6 PE=4 SV=1 - [I3LGA5_PIG]	0.00102668	I3LGA5	echinoderm microtubule-associated -like 6 isoform X2	602	5	0	0.99
Uncharacterized protein (Fragment) OS=Sus scrofa GN=PDSS2 PE=4 SV=1 - [I3LGK0_PIG]	0.00102583	I3LGK0	decaprenyl-diphosphate synthase subunit 2	241	5	1.55e-168	0.998	1	P:isoprenoid biosynthetic process
Uncharacterized protein OS=Sus scrofa GN=RPAP2 PE=4 SV=1 - [F1S4F9_PIG]	0.0010099	F1S4F9	RNA polymerase II subunit B1 CTD phosphatase RPAP2	612	5	0	0.92	6	C:cytoplasm; C:DNA-directed RNA polymerase II, holoenzyme; P:dephosphorylation of RNA polymerase II C-terminal domain; P:snRNA transcription; F:CTD phosphatase activity; C:nucleolus
Uncharacterized protein OS=Sus scrofa GN=LOC100518729 PE=4 SV=1 - [F1SM77_PIG]	0.00100498	F1SM77	cysteine-rich DPF motif domain-containing 1	123	5	8.49e-77	0.918
Uncharacterized protein OS=Sus scrofa GN=TAF9B PE=4 SV=1 - [F1RPF8_PIG]	0.000984957	F1RPF8	transcription initiation factor TFIID subunit 9B	251	5	0	0.988	8	P:negative regulation of transcription from RNA polymerase II promoter; P:positive regulation of cell growth; C:transcription factor TFIID complex; C:transcription factor TFTC complex; F:protein heterodimerization activity; P:negative regulation of apoptotic process; P:DNA-templated transcription, initiation; P:protein stabilization
Nucleolar GTP-binding protein 1 OS=Sus scrofa PE=3 SV=1 - [I3LJ02_PIG]	0.000976399	I3LJ02	nucleolar GTP-binding 1	633	5	0	0.936	3	F:GTP binding; P:ribosome biogenesis; C:nucleolus
Uncharacterized protein OS=Sus scrofa GN=ZBTB49 PE=4 SV=1 - [F1S5G5_PIG]	0.000973324	F1S5G5	zinc finger and BTB domain-containing 49 isoform X2	762	5	0	0.94	8	P:cell cycle arrest; C:nucleus; C:cytoplasm; F:metal ion binding; P:negative regulation of cell proliferation; F:sequence-specific DNA binding; P:positive regulation of transcription from RNA polymerase II promoter; F:transcription coactivator binding
Uncharacterized protein OS=Sus scrofa PE=4 SV=1 - [I3LDD8_PIG]	0.000973324	I3LDD8	ATP-binding cassette sub-family A member 8 isoform X4	127	5	2.42e-79	0.98
Uncharacterized protein OS=Sus scrofa GN=CNOT11 PE=4 SV=2 - [F1STG2_PIG]	0.000961962	F1STG2	CCR4-NOT transcription complex subunit 11	514	5	0	0.964	1	C:CCR4-NOT complex
Uncharacterized protein (Fragment) OS=Sus scrofa GN=LOC100737145 PE=4 SV=1 - [I3LU26_PIG]	0.000954534	I3LU26	pre-mRNA-splicing factor 18	259	5	0	1	2	P:RNA splicing; C:spliceosomal complex
Uncharacterized protein OS=Sus scrofa GN=LOC100523846 PE=4 SV=1 - [F1RHB8_PIG]	0.000950862	F1RHB8	melanoma-derived growth regulatory	130	5	4.85e-93	0.972
Uncharacterized protein (Fragment) OS=Sus scrofa PE=4 SV=2 - [F1RR12_PIG]	0.000949645	F1RR12	TBC1 domain family member 31 isoform X4	781	5	0	0.926	1	C:centrosome
Uncharacterized protein OS=Sus scrofa GN=DKK1 PE=4 SV=1 - [F1SD03_PIG]	0.000929414	F1SD03	dickkopf-related 1	266	5	9.65e-166	0.962	3	P:multicellular organism development; P:negative regulation of Wnt signaling pathway; C:extracellular region
Uncharacterized protein OS=Sus scrofa GN=RPP30 PE=4 SV=1 - [F1SCX5_PIG]	0.000922478	F1SCX5	ribonuclease P subunit p30	268	5	0	0.984	5	P:RNA phosphodiester bond hydrolysis, endonucleolytic; F:ribonuclease P activity; P:tRNA processing; C:nucleolar ribonuclease P complex; F:poly(A) RNA binding	EC:3.1.26.5
Uncharacterized protein OS=Sus scrofa PE=4 SV=2 - [F1SME2_PIG]	0.000920189	F1SME2	TNF receptor-associated factor 1	403	5	2.56e-139	0.654
Uncharacterized protein OS=Sus scrofa GN=DDX42 PE=3 SV=2 - [F1RSJ7_PIG]	0.000919537	F1RSJ7	ATP-dependent RNA helicase DDX42	941	5	0	0.966	8	F:ATP binding; C:cytoplasm; C:membrane; P:protein localization; P:RNA secondary structure unwinding; C:nucleoplasm; F:ATP-dependent RNA helicase activity; F:poly(A) RNA binding
Uncharacterized protein OS=Sus scrofa GN=CCBE1 PE=4 SV=2 - [F1SMU0_PIG]	0.000911146	F1SMU0	collagen and calcium-binding EGF domain-containing 1 isoform X1	407	5	0	0.966	12	P:positive regulation of vascular endothelial growth factor signaling pathway; C:extracellular space; P:positive regulation of lymphangiogenesis; F:collagen binding; F:calcium ion binding; P:lymphangiogenesis; F:protease binding; P:positive regulation of protein processing; P:positive regulation of endothelial cell migration; C:proteinaceous extracellular matrix; P:positive regulation of angiogen…
Uncharacterized protein OS=Sus scrofa GN=TAF1C PE=4 SV=1 - [F1S5S8_PIG]	0.000897909	F1S5S8	TATA box-binding -associated factor RNA polymerase I subunit C isoform X2	826	5	0	0.886
Uncharacterized protein OS=Sus scrofa GN=PSTPIP1 PE=4 SV=2 - [F1SJ92_PIG]	0.000893581	F1SJ92	proline-serine-threonine phosphatase-interacting 1	415	5	0	0.978	3	C:membrane; P:endocytosis; P:cell migration
Uncharacterized protein OS=Sus scrofa PE=4 SV=1 - [I3L9W5_PIG]	0.000887699	I3L9W5	zinc finger 347-like	557	5	0	0.74
Uncharacterized protein OS=Sus scrofa GN=ZHX2 PE=4 SV=1 - [I3LS99_PIG]	0.000885051	I3LS99	zinc fingers and homeoboxes 2	838	5	0	0.962	13	F:protein homodimerization activity; P:negative regulation of neuron differentiation; P:mRNA catabolic process; C:plasma membrane; C:nucleoplasm; P:negative regulation of transcription from RNA polymerase II promoter; F:DNA binding; F:transcription factor activity, sequence-specific DNA binding; C:cytoplasm; F:transcription corepressor activity; F:metal ion binding; F:protein heterodimerization a…
Uncharacterized protein (Fragment) OS=Sus scrofa GN=LOC100158172 PE=4 SV=1 - [I3LRS6_PIG]	0.000884523	I3LRS6	tectonin beta-propeller repeat-containing 2 isoform X1	559	5	0	0.976
Uncharacterized protein (Fragment) OS=Sus scrofa GN=RGS7 PE=4 SV=2 - [F1S9G4_PIG]	0.000878759	F1S9G4	regulator of G- signaling 7 isoform X5	422	5	0	0.91	8	C:heterotrimeric G-protein complex; P:G-protein coupled receptor signaling pathway; C:cytoplasm; F:G-protein beta-subunit binding; F:GTPase activator activity; F:signal transducer activity; P:intracellular signal transduction; P:positive regulation of GTPase activity
Uncharacterized protein OS=Sus scrofa GN=ADD3 PE=1 SV=1 - [F1S5M9_PIG]	0.00087544	F1S5M9	gamma-adducin isoform X1	706	5	0	0.992	8	C:cytoskeleton; C:cell-cell junction; C:brush border; C:cell cortex; F:structural molecule activity; C:plasma membrane; C:condensed nuclear chromosome; C:nucleoplasm
Uncharacterized protein OS=Sus scrofa GN=CAMKK2 PE=4 SV=1 - [F1RNP6_PIG]	0.00085397	F1RNP6	calcium calmodulin-dependent kinase kinase 2 isoform X1	579	5	0	0.968	5	F:ATP binding; C:cytoplasm; F:calcium ion binding; P:protein autophosphorylation; F:protein serine/threonine kinase activity	EC:2.7.11
Uncharacterized protein OS=Sus scrofa GN=BRD3 PE=4 SV=2 - [F1S033_PIG]	0.000851323	F1S033	bromodomain-containing 3	726	5	0	0.972	3	F:lysine-acetylated histone binding; F:chromatin binding; P:regulation of transcription from RNA polymerase II promoter
Uncharacterized protein (Fragment) OS=Sus scrofa GN=PTCHD1 PE=4 SV=1 - [K7GS74_PIG]	0.000846658	K7GS74	PTCHD1 partial	146	5	2.79e-46	0.942	1	C:integral component of membrane
Uncharacterized protein OS=Sus scrofa PE=4 SV=1 - [I3LHZ2_PIG]	0.000818623	I3LHZ2	band 5 isoform X2	151	5	2.56e-105	1
Uncharacterized protein OS=Sus scrofa PE=4 SV=2 - [F1RFT5_PIG]	0.000813237	F1RFT5	proline- glutamic acid- and leucine-rich 1 isoform X1	152	5	1.37e-42	0.97	1	P:cellular response to estrogen stimulus
60S ribosomal protein L15 (Fragment) OS=Sus scrofa GN=RPL15 PE=2 SV=1 - [RL15_PIG]	0.000807922	P79324	60S ribosomal L15	153	5	8.05e-89	0.99	7	C:nucleus; C:extracellular exosome; F:structural constituent of ribosome; P:cytoplasmic translation; C:membrane; C:cytosolic large ribosomal subunit; F:poly(A) RNA binding
Uncharacterized protein OS=Sus scrofa GN=STK38L PE=4 SV=1 - [I3LN61_PIG]	0.000799216	I3LN61	serine threonine- kinase 38-like	464	5	0	0.99	8	F:magnesium ion binding; F:ATP binding; C:cytoplasm; C:actin cytoskeleton; F:protein serine/threonine kinase activity; P:peptidyl-serine phosphorylation; P:intracellular signal transduction; P:regulation of cellular component organization	EC:2.7.11
Uncharacterized protein (Fragment) OS=Sus scrofa GN=IL17F PE=4 SV=2 - [F1RKV0_PIG]	0.000797497	F1RKV0	interleukin-17F isoform X2	155	5	5.95e-95	0.97	18	P:negative regulation of angiogenesis; P:lymphotoxin A biosynthetic process; F:protein homodimerization activity; P:regulation of interleukin-6 biosynthetic process; P:regulation of granulocyte macrophage colony-stimulating factor biosynthetic process; P:cell surface receptor signaling pathway; F:cytokine activity; P:positive regulation of transcription from RNA polymerase II promoter; P:positive…
Uncharacterized protein (Fragment) OS=Sus scrofa PE=4 SV=2 - [F1SB08_PIG]	0.000795664	F1SB08	neurogenic locus notch homolog 2	2175	5	0	0.962	8	P:regulation of developmental process; P:Notch signaling pathway; P:multicellular organism development; F:calcium ion binding; C:integral component of membrane; P:cell differentiation; P:regulation of transcription, DNA-templated; F:receptor activity
Olfactory receptor OS=Sus scrofa GN=LOC100738510 PE=3 SV=1 - [F1RHR4_PIG]	0.000792385	F1RHR4	olfactory receptor 51A7	312	5	0	0.964	6	F:G-protein coupled receptor activity; P:G-protein coupled receptor signaling pathway; C:integral component of membrane; P:detection of chemical stimulus involved in sensory perception of smell; C:plasma membrane; F:olfactory receptor activity
Uncharacterized protein OS=Sus scrofa GN=RB1 PE=4 SV=2 - [F1RK14_PIG]	0.000790696	F1RK14	retinoblastoma-associated isoform X1	938	5	0	0.984	7	C:Rb-E2F complex; P:negative regulation of transcription, DNA-templated; P:negative regulation of cell proliferation; P:apoptotic process; P:negative regulation of G1/S transition of mitotic cell cycle; F:transcription factor binding; P:regulation of transcription from RNA polymerase II promoter
Olfactory receptor OS=Sus scrofa GN=OR6C76 PE=3 SV=2 - [F1SQE8_PIG]	0.000789854	F1SQE8	olfactory receptor 6C76	313	5	0	0.974	6	F:G-protein coupled receptor activity; P:G-protein coupled receptor signaling pathway; C:integral component of membrane; P:detection of chemical stimulus involved in sensory perception of smell; C:plasma membrane; F:olfactory receptor activity
Uncharacterized protein OS=Sus scrofa GN=PPP1R17 PE=4 SV=1 - [F1SIK1_PIG]	0.000787338	F1SIK1	phosphatase 1 regulatory subunit 17	157	5	3.77e-103	0.946	3	F:protein serine/threonine phosphatase inhibitor activity; P:negative regulation of catalytic activity; P:regulation of phosphatase activity
Ubiquitin carboxyl-terminal hydrolase OS=Sus scrofa GN=USP7 PE=3 SV=2 - [F1RKZ6_PIG]	0.000784483	F1RKZ6	ubiquitin carboxyl-terminal hydrolase 7 isoform X1	1103	5	0	0.99	13	P:protein deubiquitination; C:nuclear body; F:protein C-terminus binding; P:negative regulation of NF-kappaB transcription factor activity; P:transcription-coupled nucleotide-excision repair; F:cysteine-type endopeptidase activity; F:transcription factor binding; P:ubiquitin-dependent protein catabolic process; F:thiol-dependent ubiquitin-specific protease activity; F:p53 binding; F:ubiquitin pro…	EC:3.4.22
Uncharacterized protein (Fragment) OS=Sus scrofa GN=LOC100525507 PE=4 SV=1 - [F1S9Z6_PIG]	0.000782355	F1S9Z6	olfactory receptor 10H3-like	316	5	0	0.974	6	F:G-protein coupled receptor activity; P:G-protein coupled receptor signaling pathway; C:integral component of membrane; P:detection of chemical stimulus involved in sensory perception of smell; C:plasma membrane; F:olfactory receptor activity
Uncharacterized protein (Fragment) OS=Sus scrofa GN=PDE1A PE=4 SV=1 - [I3LEE8_PIG]	0.000772576	I3LEE8	calcium calmodulin-dependent 3 ,5 -cyclic nucleotide phosphodiesterase 1A isoform X1	480	5	0	0.954	3	F:metal ion binding; P:signal transduction; F:3',5'-cyclic-nucleotide phosphodiesterase activity	EC:3.1.4.17
Uncharacterized protein OS=Sus scrofa GN=LOC100738707 PE=4 SV=1 - [I3LQK1_PIG]	0.000772576	I3LQK1	acyl- dehydrogenase family member mitochondrial	160	5	2.09e-95	0.978	11	F:acyl-CoA dehydrogenase activity; C:nucleus; C:dendrite; P:fatty acid beta-oxidation using acyl-CoA dehydrogenase; F:fatty-acyl-CoA binding; F:flavin adenine dinucleotide binding; F:electron carrier activity; F:oxidoreductase activity, acting on the CH-CH group of donors, with a flavin as acceptor; P:lipid homeostasis; C:mitochondrion; P:mitochondrial respiratory chain complex I assembly	EC:1.3.99.3
Elongation factor Ts, mitochondrial OS=Sus scrofa GN=TSFM PE=3 SV=1 - [I3LF68_PIG]	0.000763038	I3LF68	elongation factor mitochondrial	162	5	1.19e-108	0.922	5	C:nucleus; F:translation elongation factor activity; C:mitochondrial matrix; P:mitochondrial translational elongation; F:poly(A) RNA binding
Uncharacterized protein (Fragment) OS=Sus scrofa GN=ARNTL2 PE=4 SV=2 - [F1SG81_PIG]	0.000758356	F1SG81	aryl hydrocarbon receptor nuclear translocator 2 isoform X1	489	5	0	0.96
Uncharacterized protein OS=Sus scrofa GN=ASUN PE=4 SV=1 - [I3LTH2_PIG]	0.000756037	I3LTH2	asunder homolog	654	5	0	0.99
Uncharacterized protein OS=Sus scrofa GN=CNRIP1 PE=1 SV=1 - [F2Z5U6_PIG]	0.000753732	F2Z5U6	CB1 cannabinoid receptor-interacting 1	164	5	5.24e-120	1	1	C:myelin sheath
Zinc finger Ran-binding domain-containing protein 2 OS=Sus scrofa GN=ZRANB2 PE=2 SV=1 - [ZRAB2_PIG]	0.000753732	Q19QU3	Zinc finger Ran-binding domain-containing 2	328	5	4.47e-82	0.998	3	C:nucleus; F:zinc ion binding; F:RNA binding
Uncharacterized protein OS=Sus scrofa GN=ZNF154 PE=4 SV=2 - [F1SCQ1_PIG]	0.000751441	F1SCQ1	zinc finger 154-like isoform X2	658	5	0	0.864
Uncharacterized protein OS=Sus scrofa GN=MAP3K1 PE=4 SV=1 - [F1SLK9_PIG]	0.000737738	F1SLK9	mitogen-activated kinase kinase kinase 1 isoform X1	1508	5	0	0.974	8	F:ATP binding; F:protein kinase binding; F:signal transducer, downstream of receptor, with serine/threonine kinase activity; F:zinc ion binding; P:cellular response to mechanical stimulus; C:cytoplasm; P:apoptotic process; P:signal transduction by protein phosphorylation	EC:2.7.11
Uncharacterized protein OS=Sus scrofa GN=ZXDC PE=4 SV=1 - [F1RMH4_PIG]	0.000734039	F1RMH4	zinc finger ZXDC	842	5	0	0.868	6	F:nucleic acid binding; F:transcription factor activity, sequence-specific DNA binding; F:metal ion binding; P:positive regulation of transcription, DNA-templated; F:LRR domain binding; F:C2H2 zinc finger domain binding
Uncharacterized protein OS=Sus scrofa GN=KIAA0141 PE=4 SV=2 - [F1RM48_PIG]	0.000717285	F1RM48	death ligand signal enhancer	517	5	0	0.88	3	P:regulation of cysteine-type endopeptidase activity involved in apoptotic process; C:mitochondrion; P:extrinsic apoptotic signaling pathway via death domain receptors
Uncharacterized protein OS=Sus scrofa GN=TPPP2 PE=4 SV=1 - [I3LPE2_PIG]	0.000710414	I3LPE2	tubulin polymerization-promoting family member 2	174	5	1.2e-107	0.964	1	C:cytoplasm
Uncharacterized protein OS=Sus scrofa GN=GTF2IRD1 PE=4 SV=2 - [F1RJL4_PIG]	0.000701014	F1RJL4	general transcription factor II-I repeat domain-containing 1 isoform X5	1058	5	0	0.858	8	P:embryo development; F:DNA binding; C:cytoplasm; P:transcription, DNA-templated; P:transition between slow and fast fiber; C:nucleoplasm; F:RNA polymerase II transcription factor activity, sequence-specific DNA binding; P:regulation of transcription from RNA polymerase II promoter
Uncharacterized protein OS=Sus scrofa GN=MAPK4 PE=4 SV=1 - [K7GQZ7_PIG]	0.000698373	K7GQZ7	mitogen-activated kinase 4	354	5	0	0.982	8	C:nucleus; F:ATP binding; F:protein kinase binding; P:MAPK cascade; F:protein homodimerization activity; C:cytoplasm; F:protein heterodimerization activity; F:MAP kinase activity	EC:2.7.11.24
Uncharacterized protein OS=Sus scrofa GN=CATSPER2 PE=4 SV=2 - [F1SI80_PIG]	0.000697061	F1SI80	cation channel sperm-associated 2 isoform X1	532	5	0	0.958	7	F:calcium activated cation channel activity; P:flagellated sperm motility; P:regulation of ion transmembrane transport; P:calcium ion transmembrane transport; F:voltage-gated calcium channel activity; P:membrane depolarization during action potential; C:CatSper complex
Uncharacterized protein OS=Sus scrofa GN=ZBED5 PE=4 SV=2 - [F1S6W5_PIG]	0.000675476	F1S6W5	zinc finger BED domain-containing 5	366	5	0	0.992	5	F:DNA binding; C:cytoplasm; C:nucleoplasm; F:RNA polymerase II transcription factor activity, sequence-specific DNA binding; P:regulation of transcription from RNA polymerase II promoter
Uncharacterized protein OS=Sus scrofa GN=LOC100623533 PE=4 SV=1 - [F1SHJ7_PIG]	0.000666372	F1SHJ7	GDP-fucose transporter 1 isoform X1	371	5	0	0.974	1	C:integral component of membrane
Uncharacterized protein OS=Sus scrofa GN=KIAA1841 PE=4 SV=1 - [I3LV43_PIG]	0.000661027	I3LV43	PREDICTED: uncharacterized protein KIAA1841	187	5	1.24e-137	0.994
Uncharacterized protein OS=Sus scrofa GN=PLA2G12A PE=4 SV=2 - [F1S132_PIG]	0.000654032	F1S132	group XIIA secretory phospholipase A2	189	5	1.9e-115	0.976	6	F:phospholipase A2 activity; F:calcium ion binding; P:lipid catabolic process; C:endoplasmic reticulum; C:Golgi apparatus; C:extracellular region	EC:3.1.1.4
Uncharacterized protein OS=Sus scrofa PE=4 SV=1 - [I3LAS8_PIG]	0.000647184	I3LAS8	RAF proto-oncogene serine threonine- kinase	382	5	0	0.99	28	P:negative regulation of cell proliferation; P:intermediate filament cytoskeleton organization; C:Golgi apparatus; F:signal transducer activity, downstream of receptor; P:protein phosphorylation; P:positive regulation of transcription from RNA polymerase II promoter; P:face development; P:thymus development; F:ATP binding; P:activation of MAPKK activity; P:death-inducing signaling complex assembl…	EC:2.7.11
Uncharacterized protein OS=Sus scrofa GN=CACNA1I PE=3 SV=2 - [F1SR99_PIG]	0.000640477	F1SR99	voltage-dependent T-type calcium channel subunit alpha-1I	1737	5	0	0.89	10	P:calcium ion import; P:flagellated sperm motility; C:voltage-gated calcium channel complex; P:regulation of ion transmembrane transport; P:calcium ion transmembrane transport; P:sleep; F:low voltage-gated calcium channel activity; P:positive regulation of calcium ion-dependent exocytosis; P:membrane depolarization during action potential; P:neuronal action potential
Uncharacterized protein OS=Sus scrofa GN=GPR64 PE=4 SV=2 - [F1SQN9_PIG]	0.000638822	F1SQN9	G- coupled receptor 64 isoform X5	387	5	0	1
Uncharacterized protein OS=Sus scrofa GN=LOC100510904 PE=1 SV=1 - [I3LNZ2_PIG]	0.000637176	I3LNZ2	histone -like	194	5	1.98e-59	1	7	F:chromatin DNA binding; C:actin cytoskeleton; C:nuclear euchromatin; C:Golgi apparatus; C:nucleosome; P:nucleosome assembly; F:poly(A) RNA binding
Uncharacterized protein (Fragment) OS=Sus scrofa GN=FILIP1 PE=4 SV=2 - [F1RQI6_PIG]	0.000625567	F1RQI6	filamin-A-interacting 1 isoform X2	988	5	0	0.98
Uncharacterized protein (Fragment) OS=Sus scrofa PE=4 SV=2 - [F1RGZ6_PIG]	0.000624304	F1RGZ6	zinc finger 200 isoform X1	396	5	0	0.858
Uncharacterized protein OS=Sus scrofa GN=LOC100737083 PE=4 SV=2 - [F1SUZ6_PIG]	0.000624304	F1SUZ6	alpha-1,2-mannosyltransferase ALG9 isoform X3	198	5	2.64e-120	0.968	2	F:transferase activity, transferring glycosyl groups; C:integral component of membrane
Uncharacterized protein OS=Sus scrofa GN=SLA-7 PE=3 SV=1 - [K7GKG4_PIG]	0.00061806	K7GKG4	MHC class I antigen 7 isoform X2	200	5	1.17e-141	0.952	5	F:peptide antigen binding; P:immune response; C:integral component of membrane; P:antigen processing and presentation of peptide antigen via MHC class I; C:MHC class I protein complex
Uncharacterized protein OS=Sus scrofa GN=KLHDC2 PE=4 SV=2 - [F1SHZ4_PIG]	0.000608927	F1SHZ4	kelch domain-containing 2	406	5	0	0.992	1	C:nuclear membrane
Uncharacterized protein (Fragment) OS=Sus scrofa GN=CDK8 PE=4 SV=2 - [F1RTK4_PIG]	0.00060743	F1RTK4	cyclin-dependent kinase 8 isoform X4	407	5	0	0.718	4	F:nucleotide binding; C:nucleus; F:protein kinase activity; P:phosphorylation
Uncharacterized protein OS=Sus scrofa GN=TMEM206 PE=4 SV=2 - [F1S2V8_PIG]	0.00060743	F1S2V8	transmembrane 206 isoform X1	407	5	0	0.934	2	C:integral component of membrane; C:cell surface
Spastin (Fragment) OS=Sus scrofa GN=SPAST PE=2 SV=2 - [SPAST_PIG]	0.000604953	Q719N1	spastin isoform X1	616	5	0	0.982	34	C:axon cytoplasm; P:anterograde axonal transport; F:microtubule-severing ATPase activity; C:microtubule; P:cytokinetic process; F:ATP binding; C:endosome; C:extracellular exosome; F:beta-tubulin binding; P:mitotic cytokinesis; P:axonogenesis; P:exit from mitosis; P:mitotic spindle disassembly; P:positive regulation of microtubule depolymerization; P:positive regulation of cytokinesis; P:membrane …	EC:3.6.4.3
Uncharacterized protein OS=Sus scrofa PE=4 SV=1 - [I3LB75_PIG]	0.000602986	I3LB75	SH3 and multiple ankyrin repeat domains 1-like	205	5	2.44e-131	0.948
Fibroblast growth factor OS=Sus scrofa GN=LOC100518595 PE=3 SV=1 - [F1RY80_PIG]	0.000600059	F1RY80	fibroblast growth factor 4	206	5	1.07e-129	0.976	17	P:cranial suture morphogenesis; P:apoptotic process involved in morphogenesis; F:growth factor activity; P:stem cell population maintenance; P:chondroblast differentiation; P:positive regulation of cell proliferation; P:fibroblast growth factor receptor signaling pathway; P:odontogenesis of dentin-containing tooth; C:extracellular region; P:positive regulation of transcription from RNA polymerase…
Uncharacterized protein OS=Sus scrofa GN=C16orf58 PE=4 SV=2 - [F1RIS7_PIG]	0.00059716	F1RIS7	RUS1 family C16orf58 homolog	207	5	1.48e-154	0.964
Protein-L-isoaspartate O-methyltransferase (Fragment) OS=Sus scrofa GN=PCMT1 PE=1 SV=1 - [J9JIK8_PIG]	0.000594289	J9JIK8	L-isoaspartate(D-aspartate) O-methyltransferase isoform X2	208	5	1.36e-158	0.996	3	C:cytoplasm; F:protein-L-isoaspartate (D-aspartate) O-methyltransferase activity; P:protein methylation	EC:2.1.1.77
Uncharacterized protein OS=Sus scrofa GN=KCTD20 PE=4 SV=1 - [F1RY94_PIG]	0.000590034	F1RY94	BTB POZ domain-containing KCTD20 isoform X1	419	5	0	0.972	2	P:positive regulation of phosphorylation; C:cytoplasm
Voltage-dependent calcium channel gamma subunit (Fragment) OS=Sus scrofa GN=LOC100517896 PE=3 SV=2 - [F1RNJ2_PIG]	0.000583076	F1RNJ2	voltage-dependent calcium channel gamma-8 subunit	424	5	3.09e-171	0.984
Uncharacterized protein OS=Sus scrofa GN=PHF20 PE=4 SV=1 - [I3LLD9_PIG]	0.000583076	I3LLD9	PHD finger 20 isoform X2	212	5	1.42e-127	0.974
Uncharacterized protein (Fragment) OS=Sus scrofa PE=4 SV=1 - [K7GKL8_PIG]	0.000578979	K7GKL8	disintegrin and metallo ase domain-containing 10 isoform X2	427	5	0	0.984	6	F:zinc ion binding; P:integrin-mediated signaling pathway; P:Notch signaling pathway; P:membrane protein ectodomain proteolysis; C:integral component of membrane; F:metalloendopeptidase activity	EC:3.4.24
Uncharacterized protein OS=Sus scrofa PE=4 SV=1 - [I3L9J9_PIG]	0.00057494	I3L9J9	pyrin isoform X2	645	5	0	0.798	2	F:zinc ion binding; C:intracellular
Wilms tumor protein homolog OS=Sus scrofa GN=WT1 PE=4 SV=2 - [F1SGQ9_PIG]	0.000570957	F1SGQ9	Wilms tumor isoform X3	433	5	0	0.992	4	F:nucleic acid binding; C:nucleus; F:metal ion binding; P:regulation of transcription, DNA-templated
Uncharacterized protein OS=Sus scrofa GN=SCNN1A PE=3 SV=2 - [F1SL28_PIG]	0.000570517	F1SL28	amiloride-sensitive sodium channel subunit alpha isoform X3	650	5	0	0.954	13	P:sensory perception of taste; P:sodium ion homeostasis; F:ligand-gated sodium channel activity; C:integral component of plasma membrane; C:sodium channel complex; C:motile cilium; C:extracellular exosome; P:multicellular organismal water homeostasis; C:ciliary membrane; P:sodium ion transmembrane transport; C:apical plasma membrane; P:response to stimulus; F:WW domain binding
Uncharacterized protein (Fragment) OS=Sus scrofa GN=LOC100522249 PE=4 SV=2 - [F1SVC7_PIG]	0.000569641	F1SVC7	charged multivesicular body 3 isoform X3	217	5	1.43e-122	0.966	2	P:vacuolar transport; C:intracellular
Uncharacterized protein OS=Sus scrofa GN=TBL2 PE=4 SV=1 - [F1RJN4_PIG]	0.000558068	F1RJN4	transducin beta 2	443	5	0	0.968	8	F:protein kinase binding; P:endoplasmic reticulum unfolded protein response; C:endoplasmic reticulum; F:phosphoprotein binding; P:cellular response to hypoxia; F:translation initiation factor binding; P:cellular response to glucose starvation; F:poly(A) RNA binding
Uncharacterized protein OS=Sus scrofa GN=LOC100516216 PE=4 SV=2 - [F1RVK0_PIG]	0.000556811	F1RVK0	ankyrin repeat domain-containing 26-like isoform X9	222	5	3.75e-159	0.938
Uncharacterized protein (Fragment) OS=Sus scrofa PE=4 SV=1 - [I3LT69_PIG]	0.000556811	I3LT69	sterol regulatory element-binding 1	444	5	3.29e-178	0.86	30	P:regulation of mitophagy; P:insulin receptor signaling pathway; P:positive regulation of histone deacetylation; F:RNA polymerase II core promoter proximal region sequence-specific DNA binding; P:cholesterol metabolic process; C:Golgi membrane; P:positive regulation of cholesterol biosynthetic process; P:fat cell differentiation; P:negative regulation of insulin secretion; P:positive regulation o…
Claudin OS=Sus scrofa GN=CLDN15 PE=3 SV=1 - [I3LVL2_PIG]	0.00055184	I3LVL2	claudin-15 isoform X1	224	5	3.77e-93	0.832	4	C:bicellular tight junction; C:lateral plasma membrane; C:integral component of membrane; F:structural molecule activity
Serum amyloid P-component OS=Sus scrofa GN=APCS PE=2 SV=1 - [SAMP_PIG]	0.00055184	O19063	serum amyloid P-component precursor	224	5	1.14e-172	0.894	13	P:negative regulation by host of viral exo-alpha-sialidase activity; P:negative regulation by host of viral glycoprotein metabolic process; P:negative regulation of monocyte differentiation; F:virion binding; C:nucleus; C:extracellular exosome; P:negative regulation of viral entry into host cell; F:calcium ion binding; P:innate immune response; C:blood microparticle; F:complement component C1q bi…
Uncharacterized protein (Fragment) OS=Sus scrofa PE=4 SV=1 - [I3LEY6_PIG]	0.000542634	I3LEY6	tripeptidyl-peptidase 2	1139	5	0	0.676
Uncharacterized protein (Fragment) OS=Sus scrofa GN=ZNF630 PE=4 SV=2 - [F1RW58_PIG]	0.000542158	F1RW58	zinc finger 630 isoform X1	684	5	0	0.934	5	F:nucleic acid binding; F:transcription factor activity, sequence-specific DNA binding; F:metal ion binding; P:regulation of transcription, DNA-templated; C:intracellular
Uncharacterized protein OS=Sus scrofa GN=GRM4 PE=4 SV=2 - [F1RZ33_PIG]	0.000542158	F1RZ33	metabotropic glutamate receptor 4 isoform X1	912	5	0	0.992	7	C:presynaptic membrane; C:integral component of plasma membrane; F:group III metabotropic glutamate receptor activity; P:activation of MAPK activity; P:adenylate cyclase-inhibiting G-protein coupled glutamate receptor signaling pathway; C:cytoplasmic vesicle; P:regulation of synaptic transmission, glutamatergic
Uncharacterized protein OS=Sus scrofa GN=MANEA PE=4 SV=1 - [F1RY06_PIG]	0.000536278	F1RY06	glyco endo-alpha-1,2-mannosidase	461	5	0	0.962	1	C:Golgi apparatus
Uncharacterized protein OS=Sus scrofa GN=CLIP4 PE=4 SV=2 - [F1S3X7_PIG]	0.000528257	F1S3X7	CAP-Gly domain-containing linker 4	702	5	0	0.972
Uncharacterized protein (Fragment) OS=Sus scrofa GN=ESRP1 PE=4 SV=2 - [F1RY52_PIG]	0.00052157	F1RY52	epithelial splicing regulatory 1 isoform X1	711	5	0	0.976	4	F:nucleotide binding; P:regulation of RNA splicing; F:mRNA binding; C:nucleoplasm
Uncharacterized protein (Fragment) OS=Sus scrofa GN=FHAD1 PE=4 SV=2 - [F1SUW5_PIG]	0.00052157	F1SUW5	forkhead-associated domain-containing 1 isoform X11	237	5	8.83e-108	0.812
Uncharacterized protein (Fragment) OS=Sus scrofa GN=RRP9 PE=4 SV=1 - [I3LQS7_PIG]	0.000517205	I3LQS7	U3 small nucleolar RNA-interacting 2	478	5	0	0.988	5	C:box C/D snoRNP complex; C:small-subunit processome; F:U3 snoRNA binding; P:rRNA processing; F:poly(A) RNA binding
Uncharacterized protein (Fragment) OS=Sus scrofa GN=ZNF618 PE=4 SV=2 - [F1SN72_PIG]	0.000515587	F1SN72	zinc finger 618 isoform X1	959	5	0	0.98	2	F:nucleic acid binding; F:metal ion binding
Uncharacterized protein OS=Sus scrofa GN=DLG3 PE=4 SV=2 - [F1RTL4_PIG]	0.00051505	F1RTL4	disks large homolog 3 isoform X1	480	5	0	0.99	10	C:AMPA glutamate receptor complex; F:phosphatase binding; C:extracellular space; C:bicellular tight junction; F:ubiquitin protein ligase binding; P:negative regulation of phosphatase activity; C:cytoplasm; P:establishment or maintenance of epithelial cell apical/basal polarity; P:establishment of planar polarity; F:kinase binding
Uncharacterized protein OS=Sus scrofa GN=ITSN1 PE=4 SV=1 - [I3LSM1_PIG]	0.000511498	I3LSM1	intersectin-1 isoform X2	725	5	0	0.976
Caspase-3 OS=Sus scrofa GN=CASP3 PE=1 SV=2 - [F1RSZ5_PIG]	0.000510794	F1RSZ5	caspase-3	242	5	3.13e-154	0.964	26	P:response to wounding; P:response to UV; F:cyclin-dependent protein serine/threonine kinase inhibitor activity; P:execution phase of apoptosis; P:T cell homeostasis; P:sensory perception of sound; P:heart development; F:cysteine-type endopeptidase activity involved in execution phase of apoptosis; P:negative regulation of B cell proliferation; C:cytosol; P:glial cell apoptotic process; P:neuron …	EC:3.4.23
Uncharacterized protein OS=Sus scrofa GN=LOC100737729 PE=4 SV=1 - [I3LEL9_PIG]	0.000510794	I3LEL9	polyribonucleotide nucleotidyltransferase mitochondrial	242	5	1.31e-146	0.972	6	P:RNA phosphodiester bond hydrolysis, exonucleolytic; F:3'-5'-exoribonuclease activity; F:RNA binding; P:RNA processing; P:mRNA catabolic process; F:polyribonucleotide nucleotidyltransferase activity	EC:3.1.13; EC:2.7.7.8
Uncharacterized protein OS=Sus scrofa GN=WISP2 PE=4 SV=1 - [F1SDR9_PIG]	0.000506607	F1SDR9	WNT1-inducible-signaling pathway 2	244	5	8.59e-153	0.938	11	C:extracellular space; C:extracellular exosome; P:regulation of cell growth; P:signal transduction; P:cell-cell signaling; P:negative regulation of cell death; F:integrin binding; F:heparin binding; P:cell adhesion; F:insulin-like growth factor binding; C:proteinaceous extracellular matrix
Uncharacterized protein OS=Sus scrofa GN=MAGI3 PE=4 SV=2 - [F1SBQ7_PIG]	0.000505227	F1SBQ7	membrane-associated guanylate WW and PDZ domain-containing 3 isoform X1	1468	5	0	0.968	4	F:protein complex scaffold; C:cell-cell junction; P:signal transduction; P:regulation of JNK cascade
Uncharacterized protein OS=Sus scrofa GN=PACRGL PE=4 SV=1 - [F1S5C3_PIG]	0.000500454	F1S5C3	PACRG	247	5	0	0.948
Uncharacterized protein OS=Sus scrofa GN=C22orf46 PE=4 SV=2 - [F1SRE1_PIG]	0.000500454	F1SRE1	PREDICTED: LOW QUALITY PROTEIN: uncharacterized protein C22orf46 homolog	247	5	0	0.878
Uncharacterized protein OS=Sus scrofa GN=LOC100621171 PE=4 SV=2 - [F1SSV3_PIG]	0.000500454	F1SSV3	Mis18-beta isoform X1	247	5	5.99e-157	0.94
Uncharacterized protein OS=Sus scrofa GN=CDCA2 PE=4 SV=2 - [F1RJU0_PIG]	0.000497934	F1RJU0	cell division cycle-associated 2 isoform X1	993	5	0	0.96	6	P:cell division; C:cytoplasm; P:chromosome segregation; P:positive regulation of protein dephosphorylation; C:chromosome; C:nucleoplasm
Uncharacterized protein OS=Sus scrofa GN=LOC100521555 PE=1 SV=1 - [K7GL63_PIG]	0.000491011	K7GL63	contactin-1 isoform X1	1007	5	0	0.984	3	P:neuron projection development; C:integral component of membrane; P:cell adhesion
Uncharacterized protein OS=Sus scrofa GN=EDC3 PE=4 SV=1 - [F1SIE7_PIG]	0.000486662	F1SIE7	enhancer of mRNA-decapping 3	508	5	0	0.992	8	P:RNA phosphodiester bond hydrolysis, endonucleolytic; F:identical protein binding; P:deadenylation-independent decapping of nuclear-transcribed mRNA; C:membrane; P:cytoplasmic mRNA processing body assembly; C:P-body; F:mRNA binding; F:phosphodiesterase decapping endonuclease activity
Uncharacterized protein OS=Sus scrofa PE=4 SV=1 - [I3L605_PIG]	0.000486662	I3L605	TBC1 domain family member 1 isoform X3	254	5	2.55e-163	0.948
Uncharacterized protein OS=Sus scrofa GN=PDS5B PE=4 SV=2 - [F1RSR8_PIG]	0.000485706	F1RSR8	sister chromatid cohesion PDS5 homolog B isoform X1	509	5	0	0.99
Uncharacterized protein OS=Sus scrofa GN=SNAP29 PE=4 SV=1 - [F1RKY1_PIG]	0.000479117	F1RKY1	synaptosomal-associated 29 isoform X1	258	5	0	0.95	14	F:syntaxin binding; P:protein transport; P:cell projection organization; F:SNAP receptor activity; C:Golgi membrane; C:ciliary pocket membrane; C:autophagosome membrane; P:autophagosome maturation; C:centrosome; C:presynapse; P:synaptic vesicle priming; P:synaptic vesicle fusion to presynaptic active zone membrane; C:SNARE complex; C:cytoplasmic vesicle
Uncharacterized protein (Fragment) OS=Sus scrofa GN=DNALI1 PE=4 SV=1 - [I3LJ86_PIG]	0.000475431	I3LJ86	axonemal dynein light intermediate polypeptide 1	260	5	5.78e-165	0.968	4	C:cytoplasm; C:filopodium; F:dynein heavy chain binding; C:axoneme
Uncharacterized protein OS=Sus scrofa GN=PPIL2 PE=4 SV=1 - [F1RL00_PIG]	0.00047361	F1RL00	peptidyl-prolyl cis-trans isomerase-like 2 isoform X1	522	5	0	0.976	9	F:peptidyl-prolyl cis-trans isomerase activity; C:cytoplasm; P:protein polyubiquitination; F:ubiquitin-ubiquitin ligase activity; P:protein peptidyl-prolyl isomerization; P:protein folding; C:plasma membrane; P:protein localization to plasma membrane; C:nucleoplasm	EC:5.2.1.8
Uncharacterized protein OS=Sus scrofa GN=LUZP2 PE=1 SV=2 - [F1SFZ4_PIG]	0.00047361	F1SFZ4	leucine zipper 2	261	5	1.16e-115	0.858
Uncharacterized protein OS=Sus scrofa GN=PLXNC1 PE=4 SV=2 - [F1SQN2_PIG]	0.000472102	F1SQN2	plexin- partial	1571	5	0	0.91
Uncharacterized protein OS=Sus scrofa GN=LOC100152734 PE=4 SV=2 - [F1S540_PIG]	0.000470008	F1S540	rho GTPase-activating 29	789	5	0	0.92
Uncharacterized protein OS=Sus scrofa PE=4 SV=1 - [I3L8K2_PIG]	0.000470008	I3L8K2	talin-2- partial	263	5	0	1	11	F:actin filament binding; C:cytoskeleton; C:focal adhesion; C:cytoplasm; C:fascia adherens; C:ruffle; F:structural constituent of cytoskeleton; P:cell adhesion; C:synapse; C:plasma membrane; P:cytoskeletal anchoring at plasma membrane
Uncharacterized protein (Fragment) OS=Sus scrofa GN=TACC2 PE=4 SV=1 - [K7GMV0_PIG]	0.000470008	K7GMV0	transforming acidic coiled-coil-containing 2 isoform X8	263	5	9.18e-140	0.93	7	P:cell proliferation; C:microtubule cytoskeleton; C:cytoplasm; P:microtubule cytoskeleton organization; P:cerebral cortex development; C:nucleolus; F:nuclear hormone receptor binding
Uncharacterized protein (Fragment) OS=Sus scrofa GN=SASH1 PE=4 SV=1 - [I3L9L0_PIG]	0.000467785	I3L9L0	SAM and SH3 domain-containing 1	1057	5	0	0.83
Uncharacterized protein (Fragment) OS=Sus scrofa PE=4 SV=2 - [F1RKN4_PIG]	0.000462967	F1RKN4	zinc finger 790 isoform X1	534	5	0	0.906
Uncharacterized protein OS=Sus scrofa GN=ALDH6A1 PE=1 SV=2 - [F1S3H1_PIG]	0.000462967	F1S3H1	methylmalonate-semialdehyde dehydrogenase [acylating] mitochondrial	534	5	0	0.992	11	F:aldehyde dehydrogenase (NAD) activity; P:brown fat cell differentiation; C:extracellular exosome; C:mitochondrion; F:methylmalonate-semialdehyde dehydrogenase (acylating) activity; P:valine catabolic process; P:oxidation-reduction process; P:thymine catabolic process; F:malonate-semialdehyde dehydrogenase (acetylating) activity; C:nucleoplasm; F:poly(A) RNA binding	EC:1.2.1.27; EC:1.2.1.3; EC:1.2.1.18
Uncharacterized protein OS=Sus scrofa PE=4 SV=1 - [I3LDA3_PIG]	0.000455573	I3LDA3	rho GTPase-activating 7 isoform X2	814	5	0	0.966	21	P:regulation of cell shape; P:negative regulation of Rho protein signal transduction; P:signal transduction; P:negative regulation of cell proliferation; F:GTPase activator activity; F:lipid binding; F:SH2 domain binding; P:positive regulation of GTPase activity; P:positive regulation of execution phase of apoptosis; P:negative regulation of focal adhesion assembly; C:nucleus; C:caveola; P:negati…
Uncharacterized protein (Fragment) OS=Sus scrofa GN=SOX13 PE=4 SV=2 - [F1S3U8_PIG]	0.000453622	F1S3U8	transcription factor SOX-13 isoform X1	545	5	0	0.764	2	P:regulation of cellular process; F:sequence-specific DNA binding
Uncharacterized protein (Fragment) OS=Sus scrofa GN=PHTF2 PE=4 SV=2 - [F1SB87_PIG]	0.000452792	F1SB87	homeodomain transcription factor 2 isoform X1	546	5	0	0.976	2	C:integral component of membrane; C:endoplasmic reticulum
Uncharacterized protein OS=Sus scrofa GN=HMX2 PE=4 SV=1 - [F1SEC8_PIG]	0.000452792	F1SEC8	homeobox HMX2	273	5	1.52e-166	0.988	7	C:nucleus; P:positive regulation of mRNA splicing, via spliceosome; P:positive regulation of cell proliferation; P:inner ear morphogenesis; P:regulation of transcription, DNA-templated; F:sequence-specific DNA binding; P:brain development
Phosphatidylinositol 4,5-bisphosphate 3-kinase catalytic subunit gamma isoform OS=Sus scrofa GN=PIK3CG PE=1 SV=2 - [PK3CG_PIG]	0.000448683	O02697	phosphatidylinositol 4,5-bisphosphate 3-kinase catalytic subunit gamma isoform	1102	5	0	0.992	24	P:positive regulation of MAP kinase activity; P:negative regulation of fibroblast apoptotic process; P:G-protein coupled receptor signaling pathway; P:phosphatidylinositol 3-kinase signaling; P:regulation of calcium ion transmembrane transport; F:ephrin receptor binding; P:phosphatidylinositol-3-phosphate biosynthetic process; P:phosphatidylinositol phosphorylation; F:protein serine/threonine kin…	EC:2.7.11; EC:2.7.1.153; EC:2.7.1.154; EC:2.7.1.137
Uncharacterized protein OS=Sus scrofa GN=CLASP1 PE=4 SV=1 - [I3LCL0_PIG]	0.000446253	I3LCL0	CLIP-associating 1 isoform X37	554	5	0	0.954
Uncharacterized protein OS=Sus scrofa PE=4 SV=2 - [F1SIN4_PIG]	0.000441472	F1SIN4	Chromosome 14 open reading frame 28 ortholog	280	5	0	0.994
Uncharacterized protein (Fragment) OS=Sus scrofa GN=NEO1 PE=4 SV=2 - [F1SI93_PIG]	0.000440292	F1SI93	neogenin isoform X5	1123	5	0	0.984	9	C:integral component of plasma membrane; P:positive regulation of BMP signaling pathway; P:iron ion homeostasis; C:plasma membrane protein complex; F:co-receptor binding; P:axon guidance; C:Golgi apparatus; F:receptor activity; C:nucleoplasm
Uncharacterized protein OS=Sus scrofa GN=LOC100623303 PE=4 SV=1 - [I3LJP9_PIG]	0.000438341	I3LJP9	integrin alpha-X	282	5	0	0.922
Uncharacterized protein OS=Sus scrofa GN=COBLL1 PE=4 SV=2 - [F1RPN4_PIG]	0.000436792	F1RPN4	cordon-bleu -like 1	283	5	2.49e-132	0.978
Lipid phosphate phosphohydrolase 1 OS=Sus scrofa GN=PPAP2A PE=4 SV=1 - [F1SLL5_PIG]	0.000433727	F1SLL5	lipid phosphate phosphohydrolase 1 isoform X1	285	5	0	0.99	6	F:phosphatidate phosphatase activity; C:extracellular exosome; P:protein dephosphorylation; P:lipid metabolic process; C:integral component of membrane; C:plasma membrane	EC:3.1.3.4
Piwi-like protein OS=Sus scrofa GN=PIWIL1 PE=2 SV=1 - [F1RFQ4_PIG]	0.000430704	F1RFQ4	piwi 1	861	5	0	0.992	11	C:polysome; C:nucleus; F:protein kinase binding; C:chromatoid body; C:mRNA cap binding complex; C:dense body; F:piRNA binding; P:spermatid development; F:single-stranded RNA binding; F:mRNA binding; P:piRNA metabolic process
Uncharacterized protein OS=Sus scrofa GN=RORC PE=3 SV=1 - [I3L553_PIG]	0.000430704	I3L553	nuclear receptor ROR-gamma isoform X2	574	5	0	0.978	11	F:zinc ion binding; F:RNA polymerase II transcription factor activity, ligand-activated sequence-specific DNA binding; P:transcription, DNA-templated; F:oxysterol binding; F:steroid hormone receptor activity; P:regulation of transcription, DNA-templated; F:sequence-specific DNA binding; C:nucleolus; P:steroid hormone mediated signaling pathway; P:cellular response to sterol; P:intracellular recep…
Uncharacterized protein (Fragment) OS=Sus scrofa PE=4 SV=1 - [K7GPM3_PIG]	0.000430704	K7GPM3	carnitine O-palmitoyltransferase liver isoform isoform X1	287	5	0	0.958	7	P:epithelial cell differentiation; P:long-chain fatty acid metabolic process; F:palmitoleoyltransferase activity; F:carnitine O-palmitoyltransferase activity; C:integral component of membrane; C:mitochondrial inner membrane; P:carnitine metabolic process	EC:2.3.1.21
Carbonyl reductase [NADPH] 1 OS=Sus scrofa GN=CBR1 PE=1 SV=3 - [CBR1_PIG]	0.000427724	Q28960	carbonyl reductase [NADPH] 1	289	5	0	0.952	7	F:carbonyl reductase (NADPH) activity; F:15-hydroxyprostaglandin dehydrogenase (NADP+) activity; F:prostaglandin-E2 9-reductase activity; C:cytoplasm; P:vitamin K metabolic process; P:drug metabolic process; P:oxidation-reduction process	EC:1.1.1.189; EC:1.1.1.197; EC:1.1.1.184
Uncharacterized protein OS=Sus scrofa GN=LOC100621197 PE=4 SV=1 - [K7GMD8_PIG]	0.000423329	K7GMD8	butyrophilin subfamily 1 member A1 isoform X32	292	5	0	0.98	1	C:integral component of membrane
Uncharacterized protein OS=Sus scrofa GN=NKTR PE=4 SV=1 - [F1SRF3_PIG]	0.000422172	F1SRF3	NK-tumor recognition isoform X10	1464	5	0	1
Uncharacterized protein OS=Sus scrofa GN=C1orf131 PE=4 SV=1 - [F1RGS9_PIG]	0.000421884	F1RGS9	PREDICTED: uncharacterized protein C1orf131 homolog, partial	293	5	0	0.884
Uncharacterized protein OS=Sus scrofa GN=CCDC17 PE=4 SV=1 - [I3LCZ1_PIG]	0.000419735	I3LCZ1	coiled-coil domain-containing 17	589	5	0	0.77
Uncharacterized protein OS=Sus scrofa GN=GTF3C3 PE=4 SV=2 - [F1SN14_PIG]	0.000419498	F1SN14	general transcription factor 3C polypeptide 3	884	5	0	0.978	3	C:nuclear membrane; C:transcription factor TFIIIC complex; C:nucleolus
Uncharacterized protein OS=Sus scrofa GN=PRDM6 PE=4 SV=2 - [F1RKP0_PIG]	0.000419024	F1RKP0	histone-lysine N-methyltransferase PRDM6	590	5	0	0.942	7	F:nucleic acid binding; C:nucleus; F:protein homodimerization activity; P:negative regulation of transcription, DNA-templated; F:metal ion binding; P:negative regulation of smooth muscle cell differentiation; P:neurogenesis
Uncharacterized protein (Fragment) OS=Sus scrofa GN=LOC100511574 PE=4 SV=2 - [F1RWD7_PIG]	0.000417608	F1RWD7	zinc finger 11-like isoform X1	592	5	0	0.742
Uncharacterized protein (Fragment) OS=Sus scrofa GN=PHC3 PE=4 SV=1 - [I3LIB9_PIG]	0.000417608	I3LIB9	polyhomeotic 3 isoform X2	888	5	0	0.962	4	F:zinc ion binding; C:PRC1 complex; C:actin cytoskeleton; C:nucleoplasm
Uncharacterized protein OS=Sus scrofa GN=C4BPA PE=1 SV=2 - [F1S0J2_PIG]	0.00041204	F1S0J2	C4b-binding alpha chain isoform X3	600	5	0	0.898	5	P:negative regulation of complement activation, classical pathway; C:blood microparticle; P:positive regulation of protein catabolic process; C:other organism cell; F:poly(A) RNA binding
Uncharacterized protein OS=Sus scrofa GN=DDX10 PE=3 SV=2 - [F1SV16_PIG]	0.000410671	F1SV16	probable ATP-dependent RNA helicase DDX10	301	5	0	0.98	3	F:ATP binding; F:RNA binding; F:helicase activity
Uncharacterized protein (Fragment) OS=Sus scrofa GN=NUMA1 PE=1 SV=2 - [F1SUX4_PIG]	0.000409893	F1SUX4	nuclear mitotic apparatus 1 isoform X1	2111	5	0	0.962	9	C:spindle microtubule; P:establishment of mitotic spindle orientation; C:extracellular exosome; C:mitotic spindle pole; P:lung epithelial cell differentiation; C:apical part of cell; C:cell cortex; C:Golgi membrane; C:nucleoplasm
Uncharacterized protein (Fragment) OS=Sus scrofa PE=4 SV=1 - [I3LFN0_PIG]	0.00040886	I3LFN0	breast cancer type 2 susceptibility	907	5	0	0.866	36	P:histone H4 acetylation; P:histone H3 acetylation; F:H3 histone acetyltransferase activity; P:response to X-ray; P:hemopoiesis; P:cytokinesis; P:nucleotide-excision repair; P:intrinsic apoptotic signaling pathway in response to DNA damage by p53 class mediator; F:protease binding; P:female gonad development; C:nucleoplasm; F:single-stranded DNA binding; P:DNA damage response, signal transduction…
Uncharacterized protein OS=Sus scrofa GN=TBC1D30 PE=4 SV=1 - [I3LBK2_PIG]	0.000407512	I3LBK2	TBC1 domain family member 30 isoform X1	910	5	0	0.912	8	P:regulation of vesicle fusion; P:activation of GTPase activity; C:ciliary basal body; F:GTPase activator activity; C:endomembrane system; P:negative regulation of cilium assembly; P:intracellular protein transport; F:Rab GTPase binding
Cathepsin Z OS=Sus scrofa GN=CTSZ PE=1 SV=1 - [A5GFX7_PIG]	0.000406619	A5GFX7	cathepsin Z	304	5	0	0.958	7	P:epithelial tube branching involved in lung morphogenesis; C:extracellular space; C:extracellular exosome; F:cysteine-type endopeptidase activity; C:endoplasmic reticulum; P:proteolysis involved in cellular protein catabolic process; C:lysosome	EC:3.4.22
Coagulation factor VIII OS=Sus scrofa GN=F8 PE=4 SV=2 - [F1RZ36_PIG]	0.000406046	F1RZ36	coagulation factor VIII isoform X3	2131	5	0	0.944	6	C:extracellular space; F:copper ion binding; F:oxidoreductase activity; P:oxidation-reduction process; P:acute-phase response; P:platelet activation
Olfactory receptor OS=Sus scrofa GN=LOC100158165 PE=3 SV=2 - [F1S243_PIG]	0.000405286	F1S243	olfactory receptor 2H2-like	305	5	0	0.946	6	F:G-protein coupled receptor activity; P:G-protein coupled receptor signaling pathway; C:integral component of membrane; P:detection of chemical stimulus involved in sensory perception of smell; C:plasma membrane; F:olfactory receptor activity
Uncharacterized protein (Fragment) OS=Sus scrofa GN=KRT75 PE=1 SV=2 - [F1SGI7_PIG]	0.000405286	F1SGI7	type II cytoskeletal 75	610	5	0	0.948	4	C:keratin filament; C:extracellular exosome; F:structural molecule activity; P:hematopoietic progenitor cell differentiation
Uncharacterized protein OS=Sus scrofa GN=PAXBP1 PE=4 SV=2 - [F1SH07_PIG]	0.000404843	F1SH07	PAX3- and PAX7-binding 1	916	5	0	0.99	9	C:nucleus; F:transcriptional repressor activity, RNA polymerase II core promoter proximal region sequence-specific binding; P:positive regulation of histone methylation; F:RNA polymerase II core promoter proximal region sequence-specific DNA binding; C:cytosol; P:positive regulation of myoblast proliferation; F:transcription factor binding; P:positive regulation of transcription from RNA polymera…
Uncharacterized protein OS=Sus scrofa GN=CCDC185 PE=4 SV=1 - [F1S648_PIG]	0.000402645	F1S648	coiled-coil domain-containing 185	614	5	0	0.826
Uncharacterized protein (Fragment) OS=Sus scrofa GN=WDR46 PE=4 SV=2 - [F1RZT3_PIG]	0.000401991	F1RZT3	WD repeat-containing 46	615	5	0	0.956	6	C:small-subunit processome; P:maturation of SSU-rRNA from tricistronic rRNA transcript (SSU-rRNA, 5.8S rRNA, LSU-rRNA); C:nucleolus; C:90S preribosome; P:positive regulation of protein targeting to mitochondrion; F:poly(A) RNA binding
Uncharacterized protein OS=Sus scrofa GN=BPNT1 PE=1 SV=1 - [F1S9K3_PIG]	0.000401338	F1S9K3	3 (2 ),5 -bisphosphate nucleotidase 1 isoform X2	308	5	0	0.976	7	F:magnesium ion binding; C:extracellular exosome; F:3'(2'),5'-bisphosphate nucleotidase activity; C:cytoplasm; P:phosphatidylinositol phosphorylation; P:dephosphorylation; P:nucleobase-containing compound metabolic process	EC:3.1.3.7
Olfactory receptor OS=Sus scrofa GN=LOC100517331 PE=3 SV=2 - [F1S6M8_PIG]	0.000400039	F1S6M8	olfactory receptor 14A16-like	309	5	0	0.92	7	F:G-protein coupled receptor activity; F:odorant binding; P:G-protein coupled receptor signaling pathway; C:integral component of membrane; P:detection of chemical stimulus involved in sensory perception of smell; C:plasma membrane; F:olfactory receptor activity
Olfactory receptor OS=Sus scrofa GN=LOC100523788 PE=3 SV=1 - [F1SQ92_PIG]	0.000397467	F1SQ92	olfactory receptor 6C2-like	311	5	0	0.96	6	F:G-protein coupled receptor activity; P:G-protein coupled receptor signaling pathway; C:integral component of membrane; P:detection of chemical stimulus involved in sensory perception of smell; C:plasma membrane; F:olfactory receptor activity
Uncharacterized protein OS=Sus scrofa GN=SEMA6C PE=4 SV=2 - [F1SSX9_PIG]	0.000396616	F1SSX9	semaphorin-6C isoform X2	935	5	0	0.968
Uncharacterized protein OS=Sus scrofa GN=YBX3 PE=1 SV=2 - [F1SQ46_PIG]	0.000396193	F1SQ46	Y-box-binding 3 isoform X2	312	5	6.7e-103	0.962	2	F:DNA binding; P:regulation of transcription, DNA-templated
Uncharacterized protein (Fragment) OS=Sus scrofa GN=LOC100522627 PE=4 SV=1 - [F1RNF8_PIG]	0.000394927	F1RNF8	olfactory receptor 10T2-like	313	5	0	0.95	6	F:G-protein coupled receptor activity; P:G-protein coupled receptor signaling pathway; C:integral component of membrane; P:detection of chemical stimulus involved in sensory perception of smell; C:plasma membrane; F:olfactory receptor activity
Uncharacterized protein OS=Sus scrofa GN=LOC100626456 PE=4 SV=1 - [I3LQW4_PIG]	0.000393669	I3LQW4	olfactory receptor OLF4	314	5	0	0.884	6	F:G-protein coupled receptor activity; P:G-protein coupled receptor signaling pathway; C:integral component of membrane; P:detection of chemical stimulus involved in sensory perception of smell; C:plasma membrane; F:olfactory receptor activity
Uncharacterized protein (Fragment) OS=Sus scrofa PE=4 SV=1 - [I3LLC9_PIG]	0.000391178	I3LLC9	---NA---	316
Uncharacterized protein OS=Sus scrofa GN=FYTTD1 PE=4 SV=1 - [I3LCE2_PIG]	0.000389944	I3LCE2	UAP56-interacting factor	317	5	0	0.986	3	P:mRNA export from nucleus; C:nuclear speck; F:mRNA binding
Sideroflexin-1 OS=Sus scrofa GN=SFXN1 PE=2 SV=1 - [SFXN1_PIG]	0.000383888	A5A761	sideroflexin-1 isoform X1	322	5	0	0.992	7	P:iron ion homeostasis; P:erythrocyte differentiation; P:iron ion transport; P:ion transmembrane transport; F:ion transmembrane transporter activity; C:integral component of membrane; C:mitochondrial inner membrane
Uncharacterized protein OS=Sus scrofa GN=TNIP2 PE=4 SV=1 - [K7GRS6_PIG]	0.0003827	K7GRS6	TNFAIP3-interacting 2	323	5	0	0.904	20	F:protein kinase binding; P:toll-like receptor 9 signaling pathway; P:G-protein coupled receptor signaling pathway; P:toll-like receptor 2 signaling pathway; F:polyubiquitin binding; P:positive regulation of I-kappaB kinase/NF-kappaB signaling; P:I-kappaB kinase/NF-kappaB signaling; P:positive regulation of transcription from RNA polymerase II promoter; F:signal transducer activity; C:nucleoplasm…
Uncharacterized protein OS=Sus scrofa GN=ALX1 PE=4 SV=1 - [F1SPX2_PIG]	0.000379178	F1SPX2	ALX homeobox 1	326	5	0	0.992	16	P:palate development; F:RNA polymerase II regulatory region sequence-specific DNA binding; P:anterior/posterior pattern specification; P:transcription from RNA polymerase II promoter; C:Golgi apparatus; F:transcriptional activator activity, RNA polymerase II transcription regulatory region sequence-specific binding; P:positive regulation of transcription from RNA polymerase II promoter; P:embryon…
Uncharacterized protein OS=Sus scrofa GN=IGSF10 PE=4 SV=2 - [F1SJM8_PIG]	0.00037725	F1SJM8	immunoglobulin superfamily member 10 isoform X1	1966	5	0	0.944
Uncharacterized protein OS=Sus scrofa GN=LOC100621108 PE=4 SV=1 - [F1S4E8_PIG]	0.000372326	F1S4E8	zinc finger 644 isoform X3	1328	5	0	0.964	2	F:nucleic acid binding; F:metal ion binding
Uncharacterized protein OS=Sus scrofa PE=4 SV=1 - [F1SA31_PIG]	0.000372326	F1SA31	heterogeneous nuclear ribonucleo s A2 B1 isoform X2	332	5	2.04e-78	0.8	19	F:miRNA binding; P:primary miRNA processing; F:single-stranded telomeric DNA binding; C:nucleoplasm; F:mRNA 3'-UTR binding; P:mRNA splicing, via spliceosome; F:nucleotide binding; P:negative regulation of transcription from RNA polymerase II promoter; P:mRNA export from nucleus; F:pre-mRNA intronic binding; C:extracellular exosome; F:protein binding; C:catalytic step 2 spliceosome; F:N6-methylade…
Uncharacterized protein OS=Sus scrofa GN=CDK5R2 PE=4 SV=1 - [I3LCB4_PIG]	0.000370096	I3LCB4	cyclin-dependent kinase 5 activator 2	334	5	1.16e-174	0.82	10	P:neuron migration; P:layer formation in cerebral cortex; C:cytoplasm; P:cerebellum development; P:superior olivary nucleus maturation; P:hippocampus development; P:positive regulation of calcium ion-dependent exocytosis; P:positive regulation of protein serine/threonine kinase activity; C:cyclin-dependent protein kinase 5 holoenzyme complex; F:cyclin-dependent protein kinase 5 activator activity
Uncharacterized protein (Fragment) OS=Sus scrofa GN=AUTS2 PE=4 SV=2 - [F1RJJ8_PIG]	0.000367893	F1RJJ8	autism susceptibility gene 2	1008	5	0	0.966	7	C:nucleus; P:righting reflex; P:positive regulation of histone H3-K4 methylation; P:positive regulation of histone H4-K16 acetylation; F:chromatin binding; P:positive regulation of transcription from RNA polymerase II promoter; P:innate vocalization behavior
Uncharacterized protein OS=Sus scrofa GN=ZBTB33 PE=4 SV=2 - [F1RUB7_PIG]	0.000367893	F1RUB7	transcriptional regulator Kaiso	672	5	0	0.982	7	P:negative regulation of transcription, DNA-templated; C:cytoplasm; F:metal ion binding; C:nucleolus; F:methyl-CpG binding; C:plasma membrane; C:nucleoplasm
Uncharacterized protein OS=Sus scrofa GN=TCOF1 PE=1 SV=2 - [F1RL66_PIG]	0.000362765	F1RL66	treacle isoform X3	1363	5	2.25e-179	0.86	3	C:cytoplasm; C:nucleolus; F:poly(A) RNA binding
Uncharacterized protein OS=Sus scrofa GN=LOC100156977 PE=4 SV=1 - [F1SDF7_PIG]	0.000362499	F1SDF7	myomegalin-like isoform X3	341	5	0	0.848
Uncharacterized protein OS=Sus scrofa PE=4 SV=1 - [I3LS89_PIG]	0.000362499	I3LS89	---NA---	341
Uncharacterized protein OS=Sus scrofa GN=LOC100620522 PE=4 SV=2 - [F1RY18_PIG]	0.000360911	F1RY18	transcription regulator BACH2	685	5	0	0.976	8	F:RNA polymerase II distal enhancer sequence-specific DNA binding; P:negative regulation of transcription from RNA polymerase II promoter; C:nucleus; F:ubiquitin-protein transferase activity; P:transcription from RNA polymerase II promoter; F:transcriptional repressor activity, RNA polymerase II distal enhancer sequence-specific binding; C:Cul3-RING ubiquitin ligase complex; P:protein ubiquitinat…
Uncharacterized protein (Fragment) OS=Sus scrofa GN=ADAMTS12 PE=4 SV=2 - [F1SP19_PIG]	0.000354189	F1SP19	A disintegrin and metallo ase with thrombospondin motifs 12 isoform X1	1396	5	0	0.85
Uncharacterized protein OS=Sus scrofa GN=OCA2 PE=4 SV=2 - [F1RQJ7_PIG]	0.000353177	F1RQJ7	P_PIG ame: Full=P ame: Full=Melanocyte-specific transporter ame: Full=Pink-eyed dilution homolog	700	5	0	0.952	4	C:melanosome membrane; P:anion transmembrane transport; C:integral component of membrane; F:transporter activity
Uncharacterized protein OS=Sus scrofa GN=ZNF609 PE=4 SV=1 - [F1S0A9_PIG]	0.000350424	F1S0A9	zinc finger 609 isoform X1	1411	5	0	0.99	1	F:metal ion binding
Uncharacterized protein OS=Sus scrofa GN=ASAP3 PE=4 SV=1 - [I3LA00_PIG]	0.000349681	I3LA00	arf-GAP with SH3 ANK repeat and PH domain-containing 3	707	5	0	0.866	6	C:focal adhesion; F:GTPase activator activity; C:ruffle; P:regulation of stress fiber assembly; P:cell migration; P:positive regulation of GTPase activity
Uncharacterized protein OS=Sus scrofa GN=DTX3L PE=4 SV=1 - [I3LRN0_PIG]	0.000349681	I3LRN0	deltex 3-like (Drosophila)	707	5	0	0.744	7	F:ubiquitin-protein transferase activity; P:histone monoubiquitination; F:histone binding; P:protein polyubiquitination; C:cytosol; C:nucleoplasm; P:double-strand break repair
Uncharacterized protein OS=Sus scrofa GN=VPS37C PE=4 SV=1 - [F1RIA5_PIG]	0.000345285	F1RIA5	vacuolar sorting-associated 37C	358	5	5.54e-158	0.918	3	C:extracellular exosome; C:ESCRT I complex; F:calcium-dependent protein binding
Putative inhibitor of apoptosis OS=Sus scrofa GN=PIAP PE=2 SV=1 - [PIAP_PIG]	0.000345285	O62640	baculoviral IAP repeat-containing 3 isoform X2	358	5	0	0.948	13	F:zinc ion binding; P:regulation of toll-like receptor signaling pathway; F:cysteine-type endopeptidase inhibitor activity involved in apoptotic process; C:nucleoplasm; P:negative regulation of necroptotic process; P:inhibition of cysteine-type endopeptidase activity involved in apoptotic process; C:spindle microtubule; F:ubiquitin-protein transferase activity; C:cytoplasm; P:apoptotic process; P…
Uncharacterized protein OS=Sus scrofa GN=MRPS22 PE=4 SV=1 - [F1SL55_PIG]	0.000343367	F1SL55	28S ribosomal mitochondrial	360	5	0	0.93	2	F:structural constituent of ribosome; C:mitochondrial small ribosomal subunit
Uncharacterized protein OS=Sus scrofa PE=4 SV=1 - [I3LH40_PIG]	0.000339594	I3LH40	serine threonine- kinase DCLK1 isoform X3	364	5	0	0.92	3	F:ATP binding; F:protein serine/threonine kinase activity; P:protein phosphorylation	EC:2.7.11
Core histone macro-H2A OS=Sus scrofa GN=H2AFY PE=4 SV=1 - [I3LIN8_PIG]	0.000335902	I3LIN8	core histone macro- isoform X4	368	5	0	0.996	30	F:double-stranded methylated DNA binding; F:protein serine/threonine kinase inhibitor activity; P:negative regulation of cell cycle G2/M phase transition; F:RNA polymerase II core promoter sequence-specific DNA binding; P:chromatin silencing; C:nucleolus; C:Barr body; P:negative regulation of transcription from RNA polymerase II promoter; P:negative regulation of transcription of nuclear large rR…
Uncharacterized protein OS=Sus scrofa GN=LOC100154782 PE=3 SV=1 - [F1RY12_PIG]	0.000334992	F1RY12	5-hydroxytryptamine receptor 5B	369	5	0	0.942	4	C:integral component of plasma membrane; P:G-protein coupled receptor signaling pathway; P:serotonin receptor signaling pathway; F:G-protein coupled serotonin receptor activity
Uncharacterized protein (Fragment) OS=Sus scrofa GN=IGSF5 PE=4 SV=2 - [F1SGT8_PIG]	0.000334992	F1SGT8	immunoglobulin superfamily member 5 isoform X1	369	5	0	0.892	5	P:single organismal cell-cell adhesion; C:cell-cell junction; C:integral component of membrane; C:plasma membrane; C:cell surface
Uncharacterized protein (Fragment) OS=Sus scrofa PE=3 SV=1 - [I3LL03_PIG]	0.000334539	I3LL03	adenylate cyclase type 7	739	5	0	0.86
Uncharacterized protein OS=Sus scrofa GN=LOC100621705 PE=4 SV=1 - [I3LC04_PIG]	0.000332291	I3LC04	tudor domain-containing 3 isoform X2	372	5	0	0.952	6	C:exon-exon junction complex; F:transcription coactivator activity; F:methylated histone binding; F:chromatin binding; P:regulation of nucleic acid-templated transcription; F:poly(A) RNA binding
Uncharacterized protein (Fragment) OS=Sus scrofa GN=CLNK PE=4 SV=1 - [I3LNB7_PIG]	0.0003314	I3LNB7	cytokine-dependent hematopoietic cell linker	373	5	0	0.754	3	P:immune response; P:transmembrane receptor protein tyrosine kinase signaling pathway; P:intracellular signal transduction
Uncharacterized protein OS=Sus scrofa GN=HOXA2 PE=4 SV=1 - [F1SHT0_PIG]	0.000325295	F1SHT0	homeobox Hox-A2	380	5	0	0.966	19	P:motor neuron axon guidance; P:rhombomere 3 morphogenesis; P:brain segmentation; F:RNA polymerase II core promoter proximal region sequence-specific DNA binding; P:anterior/posterior pattern specification; P:negative regulation of neuron differentiation; P:middle ear morphogenesis; P:rhombomere 2 development; P:osteoblast development; P:positive regulation of transcription from RNA polymerase II…
Uncharacterized protein OS=Sus scrofa GN=ECT2L PE=4 SV=1 - [I3LQ46_PIG]	0.000324441	I3LQ46	epithelial cell-transforming sequence 2 oncogene-like isoform X2	762	5	0	0.916	3	P:regulation of Rho protein signal transduction; F:Rho guanyl-nucleotide exchange factor activity; P:positive regulation of GTPase activity
Uncharacterized protein OS=Sus scrofa GN=MTMR10 PE=4 SV=2 - [F1SNR2_PIG]	0.000322747	F1SNR2	myotubularin-related 10	766	5	0	0.956
Uncharacterized protein OS=Sus scrofa GN=SPPL3 PE=4 SV=1 - [F1RJH1_PIG]	0.000321906	F1RJH1	signal peptide peptidase-like 3	384	5	0	0.992	3	F:aspartic-type endopeptidase activity; P:proteolysis; C:integral component of membrane	EC:3.4.23
Uncharacterized protein OS=Sus scrofa GN=C11orf84 PE=4 SV=2 - [F1RPY8_PIG]	0.000321906	F1RPY8	PREDICTED: LOW QUALITY PROTEIN: uncharacterized protein C11orf84 homolog	384	5	0	0.942
Uncharacterized protein (Fragment) OS=Sus scrofa PE=4 SV=1 - [I3LN69_PIG]	0.000321906	I3LN69	E3 ubiquitin- ligase UBR5-like	384	5	3.47e-171	0.998	19	P:DNA repair; F:zinc ion binding; P:positive regulation of protein import into nucleus, translocation; P:negative regulation of double-strand break repair; P:protein polyubiquitination; F:ubiquitin-ubiquitin ligase activity; P:positive regulation of canonical Wnt signaling pathway; C:protein complex; P:negative regulation of histone H2A K63-linked ubiquitination; P:protein ubiquitination involved…
Uncharacterized protein OS=Sus scrofa GN=MRPS31 PE=4 SV=2 - [F1RME2_PIG]	0.000319411	F1RME2	28S ribosomal mitochondrial isoform X1	387	5	0	0.938	5	F:protein domain specific binding; F:structural constituent of ribosome; C:nucleolus; C:mitochondrial small ribosomal subunit; F:poly(A) RNA binding
Uncharacterized protein OS=Sus scrofa GN=C11orf63 PE=4 SV=1 - [F1S9Q5_PIG]	0.000319411	F1S9Q5	PREDICTED: uncharacterized protein C11orf63 homolog	774	5	0	0.9	4	P:ciliary basal body organization; P:axoneme assembly; P:brain development; P:cerebrospinal fluid secretion
Uncharacterized protein OS=Sus scrofa GN=IRF2BPL PE=4 SV=1 - [F1S2N4_PIG]	0.00031574	F1S2N4	interferon regulatory factor 2-binding -like	783	5	0	0.988	4	P:negative regulation of transcription from RNA polymerase II promoter; C:extracellular space; P:positive regulation of transcription from RNA polymerase II promoter; C:nucleoplasm
Uncharacterized protein (Fragment) OS=Sus scrofa GN=NTRK2 PE=4 SV=2 - [F1S4H5_PIG]	0.000312942	F1S4H5	BDNF NT-3 growth factors receptor isoform X5	395	5	0	0.984	36	P:glutamate secretion; P:peptidyl-tyrosine phosphorylation; P:calcium-mediated signaling using intracellular calcium source; P:neurotrophin signaling pathway; P:retina development in camera-type eye; P:feeding behavior; P:vasculogenesis; P:central nervous system neuron development; P:learning; P:peripheral nervous system neuron development; P:neuromuscular junction development; C:integral compone…
Uncharacterized protein OS=Sus scrofa GN=CEP78 PE=4 SV=2 - [F1SIL0_PIG]	0.000312546	F1SIL0	centrosomal of 78 kDa isoform X2	791	5	0	0.966	1	C:centrosome
Uncharacterized protein OS=Sus scrofa GN=DTHD1 PE=4 SV=1 - [I3L9X6_PIG]	0.000311758	I3L9X6	death domain-containing 1	793	5	0	0.928	2	C:nucleus; P:signal transduction
Uncharacterized protein (Fragment) OS=Sus scrofa GN=TMPRSS6 PE=3 SV=1 - [I3LLB2_PIG]	0.000305592	I3LLB2	transmembrane protease serine 6	809	5	0	0.97
Uncharacterized protein OS=Sus scrofa GN=SERPINI2 PE=3 SV=1 - [F1SH45_PIG]	0.000305215	F1SH45	serpin I2	405	5	0	0.964	3	C:extracellular space; F:serine-type endopeptidase inhibitor activity; P:negative regulation of endopeptidase activity
Phosphorylase kinase gamma 2 testis variant OS=Sus scrofa GN=PHKG2 PE=2 SV=1 - [F1RG75_PIG]	0.000304463	F1RG75	phosphorylase b kinase gamma catalytic liver testis isoform isoform X1	406	5	0	0.986	6	F:phosphorylase kinase activity; C:phosphorylase kinase complex; F:ATP binding; F:calmodulin binding; P:glycogen biosynthetic process; P:protein phosphorylation	EC:2.7.11.19
Uncharacterized protein (Fragment) OS=Sus scrofa GN=FAM20A PE=4 SV=1 - [F1RV24_PIG]	0.000303715	F1RV24	pseudokinase FAM20A	407	5	0	0.978	8	C:extracellular exosome; F:protein serine/threonine kinase activator activity; P:calcium ion homeostasis; P:enamel mineralization; P:tooth eruption; C:endoplasmic reticulum; C:Golgi apparatus; P:positive regulation of protein serine/threonine kinase activity
Oxysterol-binding protein (Fragment) OS=Sus scrofa GN=OSBPL8 PE=3 SV=1 - [I3LKX6_PIG]	0.000301861	I3LKX6	oxysterol-binding -related 8 isoform X2	819	5	0	0.99	2	P:lipid transport; C:integral component of membrane
Uncharacterized protein OS=Sus scrofa PE=4 SV=1 - [I3LNT7_PIG]	0.000300759	I3LNT7	ubiquitin- ligase E3C	411	5	0	0.976
Uncharacterized protein OS=Sus scrofa GN=BCKDK PE=4 SV=1 - [F1RIR7_PIG]	0.000300029	F1RIR7	3-methyl-2-oxobutanoate dehydrogenase [lipoamide] mitochondrial isoform X1	412	5	0	0.984	7	F:ATP binding; F:protein binding; P:branched-chain amino acid catabolic process; C:mitochondrial alpha-ketoglutarate dehydrogenase complex; F:[3-methyl-2-oxobutanoate dehydrogenase (acetyl-transferring)] kinase activity; F:protein serine/threonine kinase activity; P:protein phosphorylation	EC:2.7.11; EC:2.7.11.4
Uncharacterized protein (Fragment) OS=Sus scrofa GN=BAI3 PE=4 SV=2 - [F1RTT7_PIG]	0.000299787	F1RTT7	adhesion G -coupled receptor B3 isoform X2	1237	5	0	0.99	11	F:G-protein coupled receptor activity; P:negative regulation of angiogenesis; P:G-protein coupled receptor signaling pathway; F:GTPase activator activity; C:integral component of membrane; P:myoblast fusion; P:cell surface receptor signaling pathway; P:positive regulation of synapse assembly; C:plasma membrane; P:positive regulation of GTPase activity; P:regulation of dendrite morphogenesis
Uncharacterized protein (Fragment) OS=Sus scrofa GN=TRIT1 PE=4 SV=2 - [F1SMC5_PIG]	0.000299303	F1SMC5	tRNA mitochondrial	413	5	0	0.954	4	F:ATP binding; C:mitochondrion; F:tRNA dimethylallyltransferase activity; P:tRNA modification	EC:2.5.1.75
Uncharacterized protein OS=Sus scrofa PE=4 SV=2 - [F1SAZ9_PIG]	0.000297144	F1SAZ9	NBPF8 isoform 2	416	5	6.18e-50	0.652	1	C:cytoplasm
Uncharacterized protein OS=Sus scrofa GN=FAM175B PE=1 SV=1 - [F1SDP0_PIG]	0.000297144	F1SDP0	BRISC complex subunit Abro1	416	5	0	0.976	4	P:response to ischemia; C:cytoplasm; C:BRISC complex; F:polyubiquitin binding
Uncharacterized protein OS=Sus scrofa GN=PICK1 PE=4 SV=1 - [F1SKP0_PIG]	0.000296432	F1SKP0	PRKCA-binding isoform X1	417	5	0	0.99	8	C:presynaptic membrane; F:protein domain specific binding; C:cytoplasm; F:protein C-terminus binding; P:protein kinase C-activating G-protein coupled receptor signaling pathway; P:monoamine transport; F:enzyme binding; P:regulation of Arp2/3 complex-mediated actin nucleation
Uncharacterized protein (Fragment) OS=Sus scrofa GN=MDGA2 PE=4 SV=1 - [F1SHZ9_PIG]	0.000295723	F1SHZ9	MAM domain-containing glycosylphosphatidylinositol anchor 2 isoform X2	418	5	0	1	1	C:integral component of membrane
Uncharacterized protein OS=Sus scrofa GN=UFBP PE=3 SV=1 - [I3LUG0_PIG]	0.000295723	I3LUG0	uteroferrin-associated precursor	418	5	0	0.864	4	C:extracellular space; F:serine-type endopeptidase inhibitor activity; P:female pregnancy; P:negative regulation of endopeptidase activity
Uncharacterized protein OS=Sus scrofa GN=IKZF5 PE=4 SV=1 - [F1SED1_PIG]	0.000295017	F1SED1	zinc finger Pegasus	419	5	0	0.992	4	F:transcription factor activity, sequence-specific DNA binding; F:metal ion binding; F:RNA polymerase II regulatory region sequence-specific DNA binding; P:regulation of transcription, DNA-templated
Mothers against decapentaplegic homolog OS=Sus scrofa GN=SMAD7 PE=2 SV=1 - [F1CK19_PIG]	0.000290169	F1CK19	mothers against decapentaplegic homolog 7 isoform X1	426	5	0	0.98	48	P:ventricular cardiac muscle tissue morphogenesis; P:positive regulation of cell-cell adhesion; F:transcription regulatory region DNA binding; P:transforming growth factor beta receptor signaling pathway; C:nucleolus; P:positive regulation of transcription from RNA polymerase II promoter; P:pathway-restricted SMAD protein phosphorylation; C:nucleoplasm; P:negative regulation of transcription from…
Uncharacterized protein OS=Sus scrofa GN=NRCAM PE=1 SV=2 - [F1SAE8_PIG]	0.000288813	F1SAE8	neuronal cell adhesion molecule isoform X13	428	5	0	0.964	13	P:retinal ganglion cell axon guidance; P:protein localization; C:synapse; C:plasma membrane; P:clustering of voltage-gated sodium channels; P:central nervous system development; F:ankyrin binding; P:angiogenesis; F:protein binding involved in heterotypic cell-cell adhesion; P:regulation of neuron projection development; P:heterotypic cell-cell adhesion; P:neuronal action potential propagation; C:…
Uncharacterized protein (Fragment) OS=Sus scrofa GN=LOC100523179 PE=4 SV=1 - [I3L7C4_PIG]	0.000287805	I3L7C4	zinc finger 638 isoform X3	859	5	0	0.984	5	F:nucleotide binding; F:zinc ion binding; P:RNA splicing; C:nucleoplasm; F:poly(A) RNA binding
Uncharacterized protein OS=Sus scrofa GN=RIPK3 PE=1 SV=3 - [F1SGQ6_PIG]	0.00028747	F1SGQ6	receptor-interacting serine threonine- kinase 3	430	5	0	0.866	31	P:positive regulation of protein deacetylation; P:protein autophosphorylation; P:spleen development; P:lymph node development; P:protein heterooligomerization; P:positive regulation of NF-kappaB transcription factor activity; P:positive regulation of necroptotic process; P:T cell homeostasis; P:thymus development; C:ripoptosome; P:regulation of interferon-gamma production; F:ATP binding; P:necrop…	EC:1.97.1; EC:2.7.11
Long-chain specific acyl-CoA dehydrogenase, mitochondrial OS=Sus scrofa GN=ACADL PE=2 SV=1 - [ACADL_PIG]	0.00028747	P79274	long-chain specific acyl- mitochondrial	430	5	0	0.986	11	P:fatty acid beta-oxidation using acyl-CoA dehydrogenase; P:long-chain fatty acid catabolic process; C:mitochondrial matrix; F:fatty-acyl-CoA binding; F:flavin adenine dinucleotide binding; F:electron carrier activity; F:oxidoreductase activity, acting on the CH-CH group of donors, with a flavin as acceptor; P:carnitine metabolic process, CoA-linked; P:lipid homeostasis; F:palmitoyl-CoA oxidase a…	EC:1.3.99.13
Uncharacterized protein OS=Sus scrofa GN=SGK1 PE=4 SV=1 - [I3LS78_PIG]	0.000286803	I3LS78	serine threonine- kinase Sgk1 isoform X2	431	5	0	0.99	19	P:neuron projection morphogenesis; P:cellular sodium ion homeostasis; P:regulation of apoptotic process; F:protein serine/threonine kinase activity; F:calcium channel regulator activity; P:cellular response to DNA damage stimulus; P:regulation of cell proliferation; C:nucleoplasm; F:sodium channel regulator activity; F:ATP binding; F:chloride channel regulator activity; F:protein serine/threonine…	EC:2.7.11; EC:2.7.12.1
Uncharacterized protein OS=Sus scrofa GN=AMBRA1 PE=4 SV=2 - [F1SI99_PIG]	0.000285918	F1SI99	activating molecule in BECN1-regulated autophagy 1 isoform X1	1297	5	0	0.974	12	P:neural tube development; F:ubiquitin protein ligase binding; P:autophagy; P:negative regulation of cell proliferation; C:mitochondrion; C:phagocytic vesicle; P:positive regulation of phosphatidylinositol 3-kinase activity; P:regulation of autophagosome assembly; C:cytosol; C:axoneme; P:negative regulation of neuron apoptotic process; P:parkin-mediated stimulation of mitophagy in response to mit…
Transforming growth factor beta-2 OS=Sus scrofa GN=TGFB2 PE=3 SV=2 - [F1S9L0_PIG]	0.000283514	F1S9L0	transforming growth factor beta-2 isoform X2	436	5	0	0.906	80	P:cell cycle arrest; P:dopamine biosynthetic process; P:positive regulation of phosphatidylinositol 3-kinase signaling; P:positive regulation of integrin biosynthetic process; P:response to progesterone; P:transforming growth factor beta receptor signaling pathway; P:axon guidance; C:neuronal cell body; F:type II transforming growth factor beta receptor binding; P:signal transduction by protein p…	EC:2.7.11
Uncharacterized protein OS=Sus scrofa GN=DDX27 PE=4 SV=1 - [I3LIB1_PIG]	0.000279665	I3LIB1	probable ATP-dependent RNA helicase DDX27	442	5	0	0.984	6	F:ATP binding; P:RNA secondary structure unwinding; P:rRNA processing; C:nucleolus; F:ATP-dependent RNA helicase activity; F:poly(A) RNA binding
Uncharacterized protein OS=Sus scrofa GN=UBR3 PE=4 SV=2 - [F1S1U9_PIG]	0.000276537	F1S1U9	E3 ubiquitin- ligase UBR3 isoform X1	894	5	0	0.97	10	F:zinc ion binding; F:ubiquitin protein ligase activity; C:ubiquitin ligase complex; P:ubiquitin-dependent protein catabolic process via the N-end rule pathway; C:cytoplasm; P:in utero embryonic development; P:suckling behavior; P:sensory perception of smell; P:olfactory behavior; P:protein ubiquitination
Uncharacterized protein (Fragment) OS=Sus scrofa PE=4 SV=1 - [I3L953_PIG]	0.000276537	I3L953	obscurin isoform X18	894	5	0	0.942
Beclin-1 OS=Sus scrofa GN=BECN1 PE=4 SV=1 - [F1S1F6_PIG]	0.00027592	F1S1F6	beclin-1 isoform X2	448	5	0	0.992	35	C:phosphatidylinositol 3-kinase complex, class III, type II; F:phosphatidylinositol 3-kinase binding; C:phosphatidylinositol 3-kinase complex, class III, type I; P:negative regulation of cell proliferation; P:late endosome to vacuole transport; P:cytokinesis; C:autophagosome; C:endoplasmic reticulum membrane; P:autophagosome assembly; C:trans-Golgi network; P:receptor catabolic process; P:apoptot…
Uncharacterized protein OS=Sus scrofa GN=SLFN11 PE=4 SV=1 - [I3LFK7_PIG]	0.000271974	I3LFK7	schlafen family member 11 isoform X1	909	5	0	0.822
Uncharacterized protein OS=Sus scrofa GN=QSER1 PE=4 SV=1 - [I3LEC4_PIG]	0.000269895	I3LEC4	glutamine and serine-rich 1 isoform X1	1832	5	0	0.94	1	C:integral component of membrane
Uncharacterized protein OS=Sus scrofa GN=ZBTB12 PE=4 SV=1 - [A5PF04_PIG]	0.000269307	A5PF04	zinc finger and BTB domain-containing 12	459	5	0	0.99
Ubiquitin carboxyl-terminal hydrolase OS=Sus scrofa GN=USP20 PE=3 SV=1 - [I3LBG3_PIG]	0.000269307	I3LBG3	ubiquitin carboxyl-terminal hydrolase 20 isoform X1	918	5	0	0.958	9	F:thiol-dependent ubiquitin-specific protease activity; F:G-protein coupled receptor binding; C:centrosome; F:zinc ion binding; F:cysteine-type endopeptidase activity; P:regulation of G-protein coupled receptor protein signaling pathway; P:ubiquitin-dependent protein catabolic process; P:protein K63-linked deubiquitination; P:protein K48-linked deubiquitination	EC:3.4.22
Uncharacterized protein OS=Sus scrofa GN=SAFB PE=4 SV=2 - [F1S7J6_PIG]	0.000268722	F1S7J6	scaffold attachment factor B1 isoform X2	920	5	0	0.978	9	F:nucleotide binding; F:chromatin binding; P:positive regulation of transcription from RNA polymerase II promoter; P:intracellular estrogen receptor signaling pathway; P:hormone metabolic process; P:growth; C:nucleoplasm; F:core promoter binding; F:poly(A) RNA binding
Uncharacterized protein OS=Sus scrofa GN=DFNB31 PE=4 SV=2 - [F1SMK0_PIG]	0.000264694	F1SMK0	whirlin isoform X1	467	5	0	0.938
Uncharacterized protein OS=Sus scrofa PE=4 SV=2 - [F1SSF1_PIG]	0.000264694	F1SSF1	gamma-aminobutyric acid type B receptor subunit 2	467	5	0	0.992	10	P:negative regulation of adenylate cyclase activity; C:G-protein coupled receptor heterodimeric complex; F:G-protein coupled GABA receptor activity; F:protein binding; C:cytoplasm; C:postsynaptic membrane; C:cell junction; P:chemical synaptic transmission; C:neuron projection; P:gamma-aminobutyric acid signaling pathway
Uncharacterized protein (Fragment) OS=Sus scrofa GN=MYO18A PE=4 SV=2 - [F1RN91_PIG]	0.000264411	F1RN91	unconventional myosin-XVIIIa isoform X14	935	5	0	0.99
Uncharacterized protein (Fragment) OS=Sus scrofa GN=DST PE=4 SV=2 - [F1RZU8_PIG]	0.000263706	F1RZU8	dystonin isoform X7	7500	5	0	0.99	5	P:cell cycle arrest; C:cytoskeleton; F:actin binding; P:cytoskeleton organization; F:calcium ion binding
Uncharacterized protein OS=Sus scrofa GN=CAMK1G PE=4 SV=1 - [F1SF44_PIG]	0.00026189	F1SF44	calcium calmodulin-dependent kinase type 1G	472	5	0	0.948	6	C:calcium- and calmodulin-dependent protein kinase complex; F:ATP binding; C:endomembrane system; F:calmodulin-dependent protein kinase activity; P:protein phosphorylation; C:plasma membrane	EC:2.7.11.17
Uncharacterized protein OS=Sus scrofa GN=OTOL1 PE=4 SV=1 - [I3LEF4_PIG]	0.000260785	I3LEF4	TPA: otolin-1-like	474	5	0	0.93	2	C:collagen trimer; C:extracellular region
Uncharacterized protein OS=Sus scrofa GN=RRNAD1 PE=4 SV=1 - [F1RHJ0_PIG]	0.000260236	F1RHJ0	RRNAD1 isoform X1	475	5	0	0.974	2	P:rRNA methylation; F:rRNA (adenine-N6,N6-)-dimethyltransferase activity
Uncharacterized protein OS=Sus scrofa GN=ANKRD6 PE=4 SV=1 - [I3LFT8_PIG]	0.000259145	I3LFT8	ankyrin repeat domain-containing 6 isoform X4	477	5	0	0.964
Uncharacterized protein OS=Sus scrofa GN=PRDM10 PE=4 SV=2 - [F1S6E9_PIG]	0.000258063	F1S6E9	PR domain zinc finger 10 isoform X1	958	5	0	0.978	2	F:nucleic acid binding; F:metal ion binding
Uncharacterized protein (Fragment) OS=Sus scrofa GN=CCDC150 PE=4 SV=2 - [F1SN13_PIG]	0.000258063	F1SN13	coiled-coil domain-containing 150	479	5	0	0.976
Uncharacterized protein (Fragment) OS=Sus scrofa GN=PPARGC1B PE=4 SV=1 - [I3L857_PIG]	0.000256191	I3L857	peroxisome proliferator-activated receptor gamma coactivator 1-beta	965	5	0	0.864	2	F:nucleotide binding; F:nucleic acid binding
KIAA0226 protein transcript variant 2 OS=Sus scrofa GN=KIAA0226 PE=4 SV=1 - [E5GAJ0_PIG]	0.000254608	E5GAJ0	run domain Beclin-1 interacting and cysteine-rich containing isoform X7	971	5	0	0.976	7	P:negative regulation of endocytosis; C:early endosome; P:negative regulation of autophagosome maturation; C:late endosome; C:Golgi apparatus; P:negative regulation of phosphatidylinositol 3-kinase activity; C:nucleoplasm
Delta-like protein (Fragment) OS=Sus scrofa GN=JAG2 PE=4 SV=1 - [K7GRY3_PIG]	0.000254608	K7GRY3	jagged-2 isoform X2	971	5	0	0.96	21	F:growth factor activity; P:Notch receptor processing; P:spermatogenesis; F:Notch binding; P:odontogenesis of dentin-containing tooth; P:auditory receptor cell fate commitment; P:positive regulation of Notch signaling pathway; P:cell cycle; P:regulation of cell proliferation; P:respiratory system process; C:integral component of plasma membrane; P:epithelial cell apoptotic process involved in pal…
Uncharacterized protein OS=Sus scrofa GN=FHDC1 PE=4 SV=2 - [F1RSA9_PIG]	0.000254346	F1RSA9	FH2 domain-containing 1 isoform X1	972	5	0	0.904
Uncharacterized protein (Fragment) OS=Sus scrofa GN=ARHGAP22 PE=4 SV=1 - [I3LQV0_PIG]	0.000254346	I3LQV0	rho GTPase-activating 22	486	5	0	0.954	4	C:focal adhesion; P:signal transduction; F:GTPase activator activity; P:positive regulation of GTPase activity
Uncharacterized protein OS=Sus scrofa GN=LOC100621009 PE=4 SV=1 - [I3LJF5_PIG]	0.000253303	I3LJF5	scm-like with four MBT domains 2 isoform X1	488	5	0	0.936	5	P:negative regulation of gene expression; F:histone binding; P:regulation of transcription, DNA-templated; C:aggresome; C:nucleoplasm
Uncharacterized protein OS=Sus scrofa GN=TRIM35 PE=4 SV=1 - [F1RJT2_PIG]	0.000250734	F1RJT2	tripartite motif-containing 35	493	5	0	0.974	6	F:zinc ion binding; P:innate immune response; P:negative regulation of viral release from host cell; P:positive regulation of apoptotic process; P:negative regulation of mitotic cell cycle; C:intracellular
Uncharacterized protein OS=Sus scrofa GN=CLEC14A PE=4 SV=1 - [F1SHL0_PIG]	0.000250734	F1SHL0	C-type lectin domain family 14 member A	493	5	0	0.916	2	C:extracellular exosome; C:integral component of membrane
Uncharacterized protein OS=Sus scrofa PE=4 SV=1 - [I3LRA3_PIG]	0.000249469	I3LRA3	probable E3 ubiquitin- ligase HERC1	991	5	0	0.982	7	F:ubiquitin-protein transferase activity; P:cerebellar Purkinje cell differentiation; P:neuron projection development; P:negative regulation of autophagy; F:ligase activity; P:neuromuscular process controlling balance; P:protein ubiquitination
Uncharacterized protein OS=Sus scrofa GN=P4HTM PE=4 SV=1 - [F1SKI9_PIG]	0.000248716	F1SKI9	transmembrane prolyl 4-hydroxylase	497	5	0	0.97	7	F:L-ascorbic acid binding; F:iron ion binding; F:calcium ion binding; F:oxidoreductase activity, acting on paired donors, with incorporation or reduction of molecular oxygen, 2-oxoglutarate as one donor, and incorporation of one atom each of oxygen into both donors; C:integral component of membrane; P:oxidation-reduction process; P:regulation of erythrocyte differentiation	EC:1.14.11
Uncharacterized protein (Fragment) OS=Sus scrofa GN=PREX2 PE=4 SV=2 - [F1RU04_PIG]	0.000248383	F1RU04	phosphatidylinositol 3,4,5-trisphosphate-dependent Rac exchanger 2	1493	5	0	0.982	10	P:regulation of Rho protein signal transduction; P:G-protein coupled receptor signaling pathway; P:phosphatidylinositol 3-kinase signaling; F:GTPase activator activity; P:adult locomotory behavior; C:intracellular; C:plasma membrane; P:positive regulation of GTPase activity; F:Rac guanyl-nucleotide exchange factor activity; P:dendrite morphogenesis
Uncharacterized protein OS=Sus scrofa GN=DCAF17 PE=4 SV=2 - [F1S088_PIG]	0.000244776	F1S088	DDB1- and CUL4-associated factor 17 isoform X1	505	5	0	0.976	2	C:Cul4-RING E3 ubiquitin ligase complex; P:protein ubiquitination
Uncharacterized protein OS=Sus scrofa GN=PSAPL1 PE=4 SV=1 - [F1S8K7_PIG]	0.00024143	F1S8K7	proactivator polypeptide-like 1	512	5	0	0.846	10	P:adenylate cyclase-inhibiting G-protein coupled receptor signaling pathway; F:G-protein coupled receptor binding; C:extracellular space; P:positive regulation of catalytic activity; F:enzyme activator activity; P:prostate gland growth; P:regulation of lipid metabolic process; P:epithelial cell differentiation involved in prostate gland development; C:lysosome; P:glycosphingolipid metabolic proce…
Uncharacterized protein OS=Sus scrofa GN=AEBP2 PE=4 SV=2 - [F1SQZ3_PIG]	0.000240959	F1SQZ3	zinc finger AEBP2	513	5	0	1	9	P:negative regulation of transcription from RNA polymerase II promoter; F:transcriptional repressor activity, RNA polymerase II core promoter proximal region sequence-specific binding; P:negative regulation of gene expression, epigenetic; F:protein binding; F:transcription corepressor activity; F:metal ion binding; P:transcription, DNA-templated; C:ESC/E(Z) complex; F:RNA polymerase II core promo…
Uncharacterized protein (Fragment) OS=Sus scrofa PE=4 SV=1 - [F1RJ38_PIG]	0.000240725	F1RJ38	protocadherin-9 isoform X3	1027	5	0	0.99
Uncharacterized protein (Fragment) OS=Sus scrofa GN=STAM2 PE=4 SV=2 - [F1SHW8_PIG]	0.000239558	F1SHW8	signal transducing adapter molecule 2 isoform X1	516	5	0	0.972	3	C:cytoplasm; P:intracellular protein transport; C:nucleoplasm
Uncharacterized protein OS=Sus scrofa PE=4 SV=1 - [I3LM87_PIG]	0.000236805	I3LM87	B-cell lymphoma 6	522	5	0	0.87	36	P:negative regulation of T-helper 2 cell differentiation; P:negative regulation of Rho protein signal transduction; P:positive regulation of histone deacetylation; P:negative regulation of cell proliferation; F:RNA polymerase II regulatory region sequence-specific DNA binding; P:positive regulation of neuron differentiation; P:positive regulation of cellular component movement; F:transcriptional …
Uncharacterized protein (Fragment) OS=Sus scrofa GN=PDIA5 PE=4 SV=2 - [F1SQ40_PIG]	0.000235901	F1SQ40	disulfide-isomerase A5 isoform X1	524	5	0	0.978	5	F:protein disulfide isomerase activity; C:endoplasmic reticulum; P:cell redox homeostasis; P:protein folding; P:response to endoplasmic reticulum stress	EC:5.3.4.1
Uncharacterized protein OS=Sus scrofa PE=4 SV=1 - [I3LSC1_PIG]	0.000235901	I3LSC1	DNA endonuclease RBBP8	524	5	0	0.812	3	P:DNA damage checkpoint; P:DNA repair; F:single-stranded DNA endodeoxyribonuclease activity
Coronin OS=Sus scrofa GN=CORO2A PE=3 SV=1 - [F1SSG3_PIG]	0.000235452	F1SSG3	coronin-2A isoform X1	525	5	0	0.974	4	F:actin filament binding; C:transcriptional repressor complex; C:actin cytoskeleton; P:actin cytoskeleton organization
Uncharacterized protein OS=Sus scrofa GN=ZBTB11 PE=4 SV=1 - [F1SL18_PIG]	0.000235004	F1SL18	zinc finger and BTB domain-containing 11	1052	5	0	0.968	5	F:transcription factor activity, sequence-specific DNA binding; F:metal ion binding; F:RNA polymerase II regulatory region sequence-specific DNA binding; P:regulation of transcription, DNA-templated; C:nucleoplasm
Uncharacterized protein OS=Sus scrofa GN=GRB7 PE=4 SV=2 - [F1RX94_PIG]	0.000232791	F1RX94	growth factor receptor-bound 7	531	5	0	0.964	10	F:protein kinase binding; P:stress granule assembly; F:identical protein binding; C:cytoplasmic stress granule; C:focal adhesion; P:signal transduction; F:phosphatidylinositol binding; C:cytosol; P:negative regulation of translation; P:positive regulation of cell migration
Uncharacterized protein OS=Sus scrofa GN=C18orf54 PE=4 SV=2 - [F1S1Z5_PIG]	0.000232791	F1S1Z5	lung adenoma susceptibility 2 isoform X1	531	5	0	0.98
Uncharacterized protein (Fragment) OS=Sus scrofa GN=CCDC168 PE=4 SV=2 - [F1RLQ7_PIG]	0.0002287	F1RLQ7	coiled-coil domain-containing 168	2162	5	0	0.738
Uncharacterized protein OS=Sus scrofa GN=SHANK1 PE=4 SV=2 - [F1RH34_PIG]	0.000228067	F1RH34	SH3 and multiple ankyrin repeat domains 1 isoform X2	2168	5	0	0.974	21	P:social behavior; F:ionotropic glutamate receptor binding; P:righting reflex; P:habituation; F:GKAP/Homer scaffold activity; C:excitatory synapse; C:ionotropic glutamate receptor complex; P:associative learning; P:olfactory behavior; P:dendritic spine morphogenesis; P:long-term memory; P:determination of affect; C:postsynaptic membrane; C:dendritic spine; P:regulation of AMPA receptor activity; …
Uncharacterized protein OS=Sus scrofa GN=LMTK2 PE=4 SV=2 - [F1RFL2_PIG]	0.000226603	F1RFL2	serine threonine- kinase LMTK2	1091	5	0	0.832
Uncharacterized protein OS=Sus scrofa GN=HUWE1 PE=1 SV=1 - [K7GNJ7_PIG]	0.000226137	K7GNJ7	E3 ubiquitin- ligase HUWE1	4373	5	0	0.99
Uncharacterized protein OS=Sus scrofa GN=SUGP2 PE=4 SV=1 - [I3LFJ5_PIG]	0.000225776	I3LFJ5	SURP and G-patch domain-containing 2	1095	5	0	0.974	3	P:RNA processing; C:nucleoplasm; F:poly(A) RNA binding
Uncharacterized protein (Fragment) OS=Sus scrofa GN=PCF11 PE=4 SV=2 - [F1STU9_PIG]	0.000225707	F1STU9	pre-mRNA cleavage complex 2 Pcf11 isoform X2	1643	5	0	0.98	7	C:cytoplasm; C:mRNA cleavage factor complex; F:mRNA binding; P:termination of RNA polymerase II transcription; F:RNA polymerase II core binding; P:mRNA polyadenylation; P:mRNA cleavage
Sorting nexin OS=Sus scrofa PE=3 SV=1 - [I3LSE8_PIG]	0.000223127	I3LSE8	sorting nexin-33	554	5	0	0.954	9	C:cytoplasmic vesicle membrane; C:endosome; P:vesicle organization; P:mitotic cytokinesis; F:phosphatidylinositol binding; P:mitotic nuclear division; C:extrinsic component of membrane; P:intracellular protein transport; P:endocytosis
Uncharacterized protein OS=Sus scrofa PE=4 SV=1 - [I3L8H0_PIG]	0.000222124	I3L8H0	myomegalin isoform X4	1113	5	0	0.886	1	C:microtubule organizing center
Uncharacterized protein (Fragment) OS=Sus scrofa GN=EBF4 PE=3 SV=2 - [F1S899_PIG]	0.000221527	F1S899	transcription factor COE4 isoform X1	558	5	0	0.988	8	C:nucleus; F:metal ion binding; P:multicellular organism development; F:RNA polymerase II regulatory region sequence-specific DNA binding; P:transcription from RNA polymerase II promoter; F:transcriptional activator activity, RNA polymerase II transcription regulatory region sequence-specific binding; F:transcription factor binding; P:positive regulation of transcription from RNA polymerase II pr…
Uncharacterized protein (Fragment) OS=Sus scrofa GN=CATSPERB PE=4 SV=2 - [F1SD89_PIG]	0.000220342	F1SD89	cation channel sperm-associated subunit beta isoform X2	561	5	0	0.98
Uncharacterized protein OS=Sus scrofa GN=SCAF4 PE=4 SV=1 - [I3LPZ9_PIG]	0.000218396	I3LPZ9	splicing arginine serine-rich 15 isoform X1	1132	5	0	0.946	3	F:nucleotide binding; C:nucleoplasm; F:poly(A) RNA binding
Uncharacterized protein (Fragment) OS=Sus scrofa GN=SMG7 PE=4 SV=2 - [F1S660_PIG]	0.000217436	F1S660	SMG7 isoform X4	1137	5	0	0.956	4	C:nucleus; C:intermediate filament cytoskeleton; C:cytoplasm; F:protein phosphatase 2A binding
Uncharacterized protein (Fragment) OS=Sus scrofa GN=POGK PE=4 SV=2 - [F1S247_PIG]	0.000217244	F1S247	pogo transposable element with KRAB domain	569	5	0	0.992	3	F:DNA binding; P:regulation of transcription, DNA-templated; C:intracellular
Uncharacterized protein OS=Sus scrofa GN=GRIK2 PE=4 SV=1 - [K7GSB6_PIG]	0.000215728	K7GSB6	glutamate receptor kainate 2 isoform X2	573	5	0	1	22	C:presynaptic membrane; C:postsynaptic density; P:excitatory postsynaptic potential; F:kainate selective glutamate receptor activity; P:ion transmembrane transport; P:positive regulation of synaptic transmission; C:neuronal cell body; P:intracellular protein transport; F:extracellular-glutamate-gated ion channel activity; P:behavioral fear response; P:cellular calcium ion homeostasis; P:negative …
Uncharacterized protein OS=Sus scrofa GN=CILP2 PE=4 SV=1 - [F1S6Q3_PIG]	0.000213677	F1S6Q3	cartilage intermediate layer 2	1157	5	0	0.954	1	C:extracellular exosome
Uncharacterized protein (Fragment) OS=Sus scrofa GN=CBFA2T2 PE=4 SV=1 - [I3LQB8_PIG]	0.000212028	I3LQB8	CBFA2T2 isoform X1	583	5	0	0.988	4	F:transcription factor activity, sequence-specific DNA binding; P:negative regulation of transcription, DNA-templated; F:transcription corepressor activity; F:metal ion binding
Uncharacterized protein OS=Sus scrofa GN=ACSM4 PE=4 SV=1 - [I3LSY0_PIG]	0.000212028	I3LSY0	acyl-coenzyme A synthetase mitochondrial	583	5	0	0.858	3	F:catalytic activity; C:mitochondrion; P:metabolic process
Uncharacterized protein OS=Sus scrofa GN=FAM71B PE=4 SV=1 - [F1RQD7_PIG]	0.000210942	F1RQD7	FAM71B isoform X2	586	5	0	0.886	1	C:nucleus
Uncharacterized protein OS=Sus scrofa GN=GBP1 PE=1 SV=2 - [F1S4D7_PIG]	0.000209512	F1S4D7	interferon-induced guanylate-binding 1	590	5	0	0.956	2	F:GTP binding; F:GTPase activity
Uncharacterized protein OS=Sus scrofa GN=TPR PE=1 SV=2 - [F1S300_PIG]	0.000209069	F1S300	nucleo TPR isoform X2	2365	5	0	0.984	31	P:mitotic spindle assembly checkpoint; P:response to epidermal growth factor; C:nuclear pore nuclear basket; F:tubulin binding; P:negative regulation of translational initiation; P:negative regulation of RNA export from nucleus; C:kinetochore; P:negative regulation of transcription from RNA polymerase II promoter; C:cytoplasmic dynein complex; P:nuclear pore organization; C:mitotic spindle; P:pos…
Glutamate decarboxylase 1 OS=Sus scrofa GN=GAD1 PE=2 SV=1 - [DCE1_PIG]	0.000208101	P48319	glutamate decarboxylase 1	594	5	0	0.994	5	F:pyridoxal phosphate binding; F:glutamate decarboxylase activity; P:carboxylic acid metabolic process; P:neurotransmitter biosynthetic process; C:intracellular	EC:4.1.1.15
Uncharacterized protein OS=Sus scrofa PE=4 SV=2 - [F1RGL4_PIG]	0.000207055	F1RGL4	zinc finger 594	597	5	0	0.866
Uncharacterized protein OS=Sus scrofa GN=FBXO38 PE=4 SV=1 - [F1RLB1_PIG]	0.000206882	F1RLB1	F-box only 38 isoform X1	1195	5	0	0.966	3	C:nucleus; C:cytoplasm; P:positive regulation of neuron projection development
Uncharacterized protein OS=Sus scrofa GN=DDX55 PE=3 SV=1 - [F1RFL5_PIG]	0.00020602	F1RFL5	ATP-dependent RNA helicase DDX55 isoform X1	600	5	0	0.982	5	F:ATP binding; C:membrane; P:RNA secondary structure unwinding; F:ATP-dependent RNA helicase activity; F:poly(A) RNA binding
Uncharacterized protein (Fragment) OS=Sus scrofa GN=PRDM15 PE=4 SV=2 - [F1SG48_PIG]	0.000205849	F1SG48	PR domain zinc finger 15 isoform X1	1201	5	0	0.964	8	C:nucleus; F:transcription factor activity, sequence-specific DNA binding; F:metal ion binding; P:transcription, DNA-templated; F:RNA polymerase II regulatory region sequence-specific DNA binding; P:regulation of transcription, DNA-templated; F:methyltransferase activity; P:methylation
Kinesin-like protein OS=Sus scrofa GN=KIF1B PE=3 SV=2 - [F1RIF9_PIG]	0.000204769	F1RIF9	kinesin KIF1B isoform X6	1811	5	0	0.988	12	F:ATPase activity; P:neuron-neuron synaptic transmission; F:ATP binding; C:cytoplasmic vesicle membrane; F:microtubule motor activity; C:axon cytoplasm; P:neuromuscular synaptic transmission; P:anterograde axonal transport; P:mitochondrion transport along microtubule; C:mitochondrion; C:kinesin complex; F:microtubule binding	EC:3.6.1.3
Uncharacterized protein OS=Sus scrofa GN=RASGRP2 PE=4 SV=2 - [F1RQP7_PIG]	0.000203309	F1RQP7	RAS guanyl-releasing 2 isoform X4	608	5	0	0.994	7	P:cellular response to calcium ion; P:small GTPase mediated signal transduction; F:calcium ion binding; F:guanyl-nucleotide exchange factor activity; C:cytosol; C:plasma membrane; P:positive regulation of GTPase activity
Uncharacterized protein OS=Sus scrofa GN=BDP1 PE=4 SV=2 - [F1SK28_PIG]	0.000202477	F1SK28	transcription factor TFIIIB component B homolog isoform X1	2442	5	0	0.952	6	F:DNA binding; C:cytoplasm; C:transcription factor TFIIIB complex; P:regulation of transcription from RNA polymerase III promoter; F:TFIIIB-type transcription factor activity; C:nucleoplasm
Uncharacterized protein (Fragment) OS=Sus scrofa PE=4 SV=1 - [F1RN57_PIG]	0.000202311	F1RN57	PREDICTED: uncharacterized protein LOC102165335	1222	5	0	0.856
Uncharacterized protein OS=Sus scrofa GN=LOC100152572 PE=4 SV=2 - [F1S066_PIG]	0.000196522	F1S066	mitogen-activated kinase kinase kinase MLT isoform X1	629	5	0	0.978
Uncharacterized protein OS=Sus scrofa GN=SETDB1 PE=4 SV=1 - [F1SS95_PIG]	0.000190465	F1SS95	histone-lysine N-methyltransferase SETDB1 isoform X2	1298	5	0	0.974	6	C:nucleus; F:DNA binding; F:zinc ion binding; P:histone lysine methylation; F:histone-lysine N-methyltransferase activity; C:chromosome	EC:2.1.1.43
Phospholipid-transporting ATPase OS=Sus scrofa GN=ATP8A1 PE=3 SV=2 - [F1S3T6_PIG]	0.000190172	F1S3T6	phospholipid-transporting ATPase IA isoform X3	650	5	0	0.986	5	F:magnesium ion binding; F:ATP binding; P:phospholipid translocation; C:integral component of membrane; F:phospholipid-translocating ATPase activity	EC:3.6.3.1
Uncharacterized protein OS=Sus scrofa GN=SYNRG PE=4 SV=1 - [I3LBS8_PIG]	0.000188433	I3LBS8	synergin gamma	1312	5	0	0.956
Uncharacterized protein OS=Sus scrofa GN=PUS7 PE=4 SV=2 - [F1SB38_PIG]	0.000187291	F1SB38	pseudouridylate synthase 7 homolog	660	5	0	0.882	4	P:pseudouridine synthesis; F:pseudouridine synthase activity; F:enzyme binding; F:poly(A) RNA binding	EC:5.4.99.12
Uncharacterized protein OS=Sus scrofa GN=FLRT2 PE=4 SV=1 - [F1SDZ6_PIG]	0.000187291	F1SDZ6	leucine-rich repeat transmembrane FLRT2 isoform X1	660	5	0	0.976	25	P:negative chemotaxis; P:axon guidance; P:fibroblast growth factor receptor signaling pathway; F:signal transducer activity, downstream of receptor; C:synapse; C:neuron projection; F:protein kinase inhibitor activity; P:negative regulation of protein kinase activity; C:proteinaceous extracellular matrix; C:endoplasmic reticulum membrane; C:integral component of plasma membrane; C:extracellular ex…
Uncharacterized protein OS=Sus scrofa GN=MYPN PE=4 SV=1 - [I3LIB5_PIG]	0.000187291	I3LIB5	myopalladin isoform X1	1320	5	0	0.968	4	C:Z disc; P:sarcomere organization; F:muscle alpha-actinin binding; F:SH3 domain binding
Uncharacterized protein OS=Sus scrofa GN=SSH3 PE=4 SV=1 - [I3LNI1_PIG]	0.000187291	I3LNI1	phosphatase Slingshot homolog 3 isoform X1	660	5	0	0.954	10	F:DNA binding; P:regulation of lamellipodium assembly; C:cytoskeleton; F:actin binding; C:cytoplasm; F:protein tyrosine phosphatase activity; P:regulation of axonogenesis; P:regulation of actin polymerization or depolymerization; P:peptidyl-tyrosine dephosphorylation; F:protein tyrosine/serine/threonine phosphatase activity	EC:3.1.3.48
Uncharacterized protein OS=Sus scrofa GN=LOC100624590 PE=3 SV=1 - [I3LDV0_PIG]	0.000185325	I3LDV0	ATP-dependent RNA helicase DDX3X-like isoform X4	667	5	0	0.972	3	F:nucleic acid binding; F:ATP binding; F:helicase activity
XK-related protein OS=Sus scrofa GN=XKR5 PE=3 SV=2 - [F1RVK6_PIG]	0.000182588	F1RVK6	XK-related 5	677	5	0	0.834	1	C:integral component of membrane
Uncharacterized protein (Fragment) OS=Sus scrofa GN=LOC100738669 PE=4 SV=1 - [I3LB36_PIG]	0.000182588	I3LB36	enhancer of filamentation 1 isoform X1	677	5	0	0.96
Uncharacterized protein OS=Sus scrofa GN=FLNC PE=1 SV=1 - [F1SMN5_PIG]	0.000181782	F1SMN5	filamin-C isoform X3	2720	5	0	0.992	6	F:actin filament binding; C:focal adhesion; C:cytoplasm; F:ankyrin binding; C:sarcolemma; P:muscle fiber development
Uncharacterized protein (Fragment) OS=Sus scrofa PE=4 SV=2 - [F1SNE1_PIG]	0.000181782	F1SNE1	zinc finger basonuclin-2 isoform X8	680	5	0	0.99	1	F:metal ion binding
Sperm flagellar protein 2 (Fragment) OS=Sus scrofa GN=SPEF2 PE=4 SV=2 - [F1SNC1_PIG]	0.000179538	F1SNC1	sperm flagellar 2	1377	5	0	0.908	11	P:respiratory system development; C:sperm midpiece; P:spermatogenesis; P:multicellular organism aging; P:embryonic neurocranium morphogenesis; P:fertilization; C:Golgi apparatus; P:axoneme assembly; P:brain morphogenesis; C:manchette; P:immune system development
Uncharacterized protein OS=Sus scrofa GN=CNTLN PE=4 SV=2 - [F1SNE3_PIG]	0.000178759	F1SNE3	centlein isoform X1	1383	5	0	0.956	7	F:protein kinase binding; F:protein domain specific binding; C:extracellular exosome; C:centriole; P:centriole-centriole cohesion; P:protein localization to organelle; F:protein binding, bridging
Uncharacterized protein OS=Sus scrofa GN=G2E3 PE=4 SV=1 - [F1SHF3_PIG]	0.000175336	F1SHF3	G2 M phase-specific E3 ubiquitin- ligase isoform X1	705	5	0	0.984	4	F:ubiquitin-protein transferase activity; F:zinc ion binding; F:ligase activity; P:protein ubiquitination
Uncharacterized protein OS=Sus scrofa GN=ABCF3 PE=3 SV=1 - [I3LB03_PIG]	0.000173612	I3LB03	ATP-binding cassette sub-family F member 3	712	5	0	0.986	3	F:ATPase activity; F:ATP binding; C:membrane	EC:3.6.1.3
Uncharacterized protein OS=Sus scrofa GN=CTNNAL1 PE=4 SV=2 - [F1SP25_PIG]	0.000171683	F1SP25	catenin (cadherin-associated ) alpha-like 1	720	5	0	0.976	8	F:actin filament binding; C:cytoskeleton; C:cell cortex; F:cadherin binding; C:cytosol; P:cell adhesion; P:Rho protein signal transduction; C:plasma membrane
Uncharacterized protein OS=Sus scrofa GN=ZNF408 PE=4 SV=1 - [I3LHX4_PIG]	0.000170499	I3LHX4	zinc finger 408 isoform X2	725	5	0	0.956	4	F:nucleic acid binding; C:nucleus; F:identical protein binding; F:metal ion binding
Inter-alpha-trypsin inhibitor heavy chain H4 OS=Sus scrofa GN=ITIH4 PE=1 SV=2 - [F1SH92_PIG]	0.000169797	F1SH92	inter-alpha-trypsin inhibitor heavy chain H4 precursor	728	5	0	0.902	6	P:response to cytokine; F:serine-type endopeptidase inhibitor activity; P:negative regulation of endopeptidase activity; C:extracellular region; P:acute-phase response; P:hyaluronan metabolic process
Uncharacterized protein (Fragment) OS=Sus scrofa PE=4 SV=1 - [I3LFL8_PIG]	0.000167951	I3LFL8	dedicator of cytokinesis 4	736	5	0	0.96	4	P:small GTPase mediated signal transduction; F:guanyl-nucleotide exchange factor activity; C:intracellular; P:positive regulation of GTPase activity
Phosphoinositide phospholipase C (Fragment) OS=Sus scrofa GN=PLCH2 PE=4 SV=1 - [I3LA13_PIG]	0.000165922	I3LA13	1-phosphatidylinositol 4,5-bisphosphate phosphodiesterase eta-2 isoform X1	1490	5	0	0.99
Uncharacterized protein OS=Sus scrofa GN=BOD1L1 PE=4 SV=2 - [F1S5F9_PIG]	0.000165091	F1S5F9	biorientation of chromosomes in cell division 1-like 1 isoform X1	2995	5	0	0.934	3	P:replication fork processing; P:cellular response to DNA damage stimulus; C:nucleoplasm
Uncharacterized protein OS=Sus scrofa GN=EPRS PE=1 SV=1 - [F1S9K5_PIG]	0.000163833	F1S9K5	bifunctional glutamate proline--tRNA ligase	1509	5	0	0.922	14	P:glutamyl-tRNA aminoacylation; P:prolyl-tRNA aminoacylation; C:GAIT complex; F:ATP binding; C:intracellular ribonucleoprotein complex; C:cytoplasm; F:proline-tRNA ligase activity; F:GTPase binding; C:integral component of membrane; F:glutamate-tRNA ligase activity; F:RNA stem-loop binding; C:aminoacyl-tRNA synthetase multienzyme complex; P:cellular response to interferon-gamma; P:negative regula…	EC:6.1.1.15; EC:6.1.1.17
Uncharacterized protein (Fragment) OS=Sus scrofa GN=SZT2 PE=4 SV=2 - [F1S324_PIG]	0.000163562	F1S324	SZT2 isoform X1	3023	5	0	0.934	6	C:peroxisome; C:extracellular exosome; P:pigmentation; P:post-embryonic development; P:corpus callosum morphogenesis; P:regulation of superoxide dismutase activity
Uncharacterized protein OS=Sus scrofa GN=FOXM1 PE=4 SV=1 - [F1SKA0_PIG]	0.000162008	F1SKA0	forkhead box M1 isoform X1	763	5	0	0.954
Uncharacterized protein OS=Sus scrofa GN=CD248 PE=4 SV=1 - [K7GPF5_PIG]	0.000160744	K7GPF5	PREDICTED: endosialin	769	5	0	0.932	10	P:anatomical structure regression; F:extracellular matrix binding; C:extracellular exosome; C:cytoplasm; F:calcium ion binding; P:positive regulation of cell proliferation; C:integral component of membrane; P:lymph node development; P:positive regulation of endothelial cell apoptotic process; P:cell migration
Uncharacterized protein OS=Sus scrofa GN=ZFYVE16 PE=4 SV=1 - [I3LS27_PIG]	0.000160327	I3LS27	zinc finger FYVE domain-containing 16	1542	5	0	0.91
Uncharacterized protein (Fragment) OS=Sus scrofa GN=VEPH1 PE=4 SV=2 - [F1SJM1_PIG]	0.000156076	F1SJM1	ventricular zone-expressed PH domain-containing homolog 1 isoform X1	792	5	0	0.96
Uncharacterized protein OS=Sus scrofa GN=HCFC2 PE=4 SV=1 - [F1SRK9_PIG]	0.000156076	F1SRK9	host cell factor 2	792	5	0	0.984	3	C:cytoplasm; C:plasma membrane; C:nucleoplasm
Uncharacterized protein OS=Sus scrofa GN=TARBP1 PE=4 SV=2 - [F1RGW6_PIG]	0.000152138	F1RGW6	probable methyltransferase TARBP1	1625	5	0	0.95	3	F:RNA binding; P:tRNA methylation; F:tRNA (guanine) methyltransferase activity
Uncharacterized protein (Fragment) OS=Sus scrofa PE=4 SV=2 - [F1RZZ7_PIG]	0.000151858	F1RZZ7	zinc finger 160-like isoform X1	814	5	0	0.68	2	P:hemopoiesis; F:binding
Uncharacterized protein OS=Sus scrofa GN=RAPGEF5 PE=4 SV=1 - [F1SBZ4_PIG]	0.0001513	F1SBZ4	rap guanine nucleotide exchange factor 5 isoform X3	817	5	0	0.988	4	P:small GTPase mediated signal transduction; F:guanyl-nucleotide exchange factor activity; C:intracellular; P:positive regulation of GTPase activity
Uncharacterized protein OS=Sus scrofa GN=DDX20 PE=3 SV=1 - [F1SBP3_PIG]	0.000148572	F1SBP3	probable ATP-dependent RNA helicase DDX20	832	5	0	0.944	17	F:histone deacetylase binding; C:RNA polymerase II transcription repressor complex; F:ATP-dependent RNA helicase activity; P:spliceosomal snRNP assembly; F:nucleic acid binding; P:negative regulation of transcription from RNA polymerase II promoter; F:ATP binding; F:repressing transcription factor binding; P:oogenesis; C:membrane; C:SMN-Sm protein complex; P:positive regulation of apoptotic proce…
Uncharacterized protein OS=Sus scrofa GN=PARP14 PE=4 SV=2 - [F1SQ36_PIG]	0.000144745	F1SQ36	poly [ADP-ribose] polymerase 14 isoform X1	1708	5	0	0.906	5	F:nucleotide binding; F:nucleic acid binding; C:cytoplasm; C:membrane; F:NAD+ ADP-ribosyltransferase activity	EC:2.4.2.30
Uncharacterized protein (Fragment) OS=Sus scrofa PE=4 SV=2 - [F1SIZ3_PIG]	0.000142904	F1SIZ3	helicase ARIP4	865	5	0	0.974	2	F:ATP binding; F:helicase activity
Uncharacterized protein (Fragment) OS=Sus scrofa GN=RAB3GAP1 PE=1 SV=2 - [F1S0D4_PIG]	0.00014241	F1S0D4	rab3 GTPase-activating catalytic subunit isoform X2	868	5	0	0.976	23	P:positive regulation of endoplasmic reticulum tubular network organization; P:excitatory postsynaptic potential; F:GTPase activator activity; P:regulation of calcium ion-dependent exocytosis of neurotransmitter; C:Golgi apparatus; P:hypothalamus development; C:protein complex; P:establishment of protein localization to endoplasmic reticulum membrane; P:positive regulation of GTPase activity; P:f…
Uncharacterized protein OS=Sus scrofa GN=C4 PE=1 SV=2 - [F1RQW2_PIG]	0.000142001	F1RQW2	complement C4-A	1741	5	0	0.936	3	C:extracellular space; F:endopeptidase inhibitor activity; P:negative regulation of endopeptidase activity
Tenascin OS=Sus scrofa GN=TNC PE=1 SV=1 - [TENA_PIG]	0.000141595	Q29116	tenascin isoform X3	1746	5	0	0.952	3	P:cell adhesion; C:proteinaceous extracellular matrix; P:regulation of cell proliferation
Uncharacterized protein OS=Sus scrofa GN=DRP2 PE=4 SV=1 - [K7GMA2_PIG]	0.000140628	K7GMA2	dystrophin-related 2 isoform X1	879	5	0	0.994	1	F:zinc ion binding
Uncharacterized protein (Fragment) OS=Sus scrofa GN=APC PE=4 SV=2 - [F1RLG3_PIG]	0.000140389	F1RLG3	adenomatous polyposis coli isoform X2	1761	5	0	0.982	13	P:cell cycle arrest; P:negative regulation of cell proliferation; P:negative regulation of microtubule depolymerization; F:beta-catenin binding; P:cellular response to DNA damage stimulus; F:microtubule binding; C:nucleus; C:cytoplasm; P:mitotic cytokinesis; P:positive regulation of apoptotic process; P:Wnt signaling pathway; P:negative regulation of Wnt signaling pathway; P:cell migration
Uncharacterized protein OS=Sus scrofa GN=EML3 PE=4 SV=2 - [F1RPX2_PIG]	0.000137806	F1RPX2	echinoderm microtubule-associated -like 3 isoform X3	897	5	0	0.978
Uncharacterized protein OS=Sus scrofa GN=CEP250 PE=4 SV=1 - [I3LNM6_PIG]	0.000137118	I3LNM6	centrosome-associated CEP250 isoform X1	1803	5	0	0.86
Uncharacterized protein (Fragment) OS=Sus scrofa GN=ZNF112 PE=4 SV=2 - [F1RMT4_PIG]	0.000136137	F1RMT4	zinc finger 226 isoform X4	908	5	0	0.85
Uncharacterized protein OS=Sus scrofa GN=FAM179B PE=4 SV=1 - [I3LA19_PIG]	0.000135987	I3LA19	FAM179B isoform X1	1818	5	0	0.972
Uncharacterized protein (Fragment) OS=Sus scrofa GN=CCDC180 PE=4 SV=1 - [I3LIY9_PIG]	0.000133852	I3LIY9	coiled-coil domain-containing 180	1847	5	0	0.912	2	C:extracellular exosome; C:integral component of membrane
Uncharacterized protein (Fragment) OS=Sus scrofa GN=RECK PE=4 SV=2 - [F1ST89_PIG]	0.000133203	F1ST89	reversion-inducing cysteine-rich with Kazal motifs	928	5	0	0.97
Uncharacterized protein (Fragment) OS=Sus scrofa PE=4 SV=1 - [I3LMV0_PIG]	0.000129369	I3LMV0	PREDICTED: LOW QUALITY PROTEIN: sacsin	3822	5	0	0.966	6	C:nucleus; F:proteasome binding; C:mitochondrion; F:chaperone binding; P:negative regulation of inclusion body assembly; F:Hsp70 protein binding
Uncharacterized protein OS=Sus scrofa GN=VPS13D PE=4 SV=2 - [F1RF72_PIG]	0.000127501	F1RF72	vacuolar sorting-associated 13D isoform X2	1939	5	0	0.96
Uncharacterized protein (Fragment) OS=Sus scrofa GN=FRAS1 PE=4 SV=2 - [F1RYS0_PIG]	0.000124077	F1RYS0	extracellular matrix FRAS1	3985	5	0	0.96
Uncharacterized protein (Fragment) OS=Sus scrofa GN=KCNT2 PE=4 SV=2 - [F1S645_PIG]	0.000122267	F1S645	potassium channel subfamily T member 2 isoform X4	1011	5	0	0.99	4	F:calcium-activated potassium channel activity; F:voltage-gated potassium channel activity; P:potassium ion transmembrane transport; C:voltage-gated potassium channel complex
Uncharacterized protein OS=Sus scrofa PE=4 SV=2 - [F1RG25_PIG]	0.000122026	F1RG25	zinc finger 658	1013	5	0	0.58	4	F:nucleic acid binding; F:metal ion binding; P:regulation of transcription, DNA-templated; C:intracellular
Uncharacterized protein OS=Sus scrofa GN=ZNF197 PE=4 SV=2 - [F1SRB3_PIG]	0.000120128	F1SRB3	zinc finger 197 isoform X1	1029	5	0	0.97
Uncharacterized protein OS=Sus scrofa GN=DAGLA PE=4 SV=1 - [F1RKR2_PIG]	0.000118744	F1RKR2	sn1-specific diacylglycerol lipase alpha isoform X1	1041	5	0	0.99	8	P:diacylglycerol catabolic process; P:neuroblast proliferation; P:endocannabinoid signaling pathway; C:varicosity; C:integral component of membrane; P:neurotransmitter biosynthetic process; P:arachidonic acid metabolic process; F:hydrolase activity
Uncharacterized protein (Fragment) OS=Sus scrofa GN=LOC100155651 PE=4 SV=2 - [F1RSR5_PIG]	0.000117614	F1RSR5	stAR-related lipid transfer 13	1051	5	0	0.9	4	P:endothelial tube lumen extension; P:signal transduction; P:endothelial cell migration; P:negative regulation of cell migration involved in sprouting angiogenesis
Uncharacterized protein OS=Sus scrofa GN=PIKFYVE PE=4 SV=2 - [F1SST9_PIG]	0.000117446	F1SST9	1-phosphatidylinositol 3-phosphate 5-kinase isoform X1	2105	5	0	0.986	15	F:zinc ion binding; F:1-phosphatidylinositol-4-phosphate 5-kinase activity; P:phosphatidylinositol phosphorylation; P:retrograde transport, endosome to Golgi; C:early endosome membrane; F:ATP binding; C:cell-cell junction; C:perinuclear region of cytoplasm; C:vesicle membrane; C:membrane raft; P:regulation of autophagosome assembly; C:cytosol; P:myelin assembly; P:protein localization to nucleus;…	EC:2.7.1.68
Uncharacterized protein OS=Sus scrofa GN=COL6A3 PE=1 SV=1 - [I3LUR7_PIG]	0.000116983	I3LUR7	collagen alpha-3(VI) chain isoform X1	3170	5	0	0.958
Uncharacterized protein (Fragment) OS=Sus scrofa GN=LOC100154002 PE=4 SV=2 - [F1RGV0_PIG]	0.000116286	F1RGV0	mitogen-activated kinase kinase kinase MLK4	1063	5	0	0.88
Uncharacterized protein OS=Sus scrofa GN=CEP350 PE=4 SV=2 - [F1S697_PIG]	0.00011585	F1S697	centrosome-associated 350 isoform X1	1067	5	0	0.97
Uncharacterized protein (Fragment) OS=Sus scrofa PE=4 SV=2 - [F1S7X0_PIG]	0.000114244	F1S7X0	nesprin-1 isoform X7	2164	5	0	0.89
Uncharacterized protein (Fragment) OS=Sus scrofa GN=USP47 PE=4 SV=2 - [F1S6W7_PIG]	0.000114033	F1S6W7	ubiquitin carboxyl-terminal hydrolase 47	1084	5	0	0.99	8	P:protein deubiquitination; C:nucleus; P:base-excision repair; P:negative regulation of transcription, DNA-templated; C:cytoplasm; P:regulation of apoptotic process; F:thiol-dependent ubiquitinyl hydrolase activity; P:ubiquitin-dependent protein catabolic process	EC:3.4.19.12
Uncharacterized protein (Fragment) OS=Sus scrofa GN=HEG1 PE=4 SV=2 - [F1SQ60_PIG]	0.000112991	F1SQ60	HEG homolog 1	1094	5	0	0.78
Uncharacterized protein OS=Sus scrofa GN=CNGB1 PE=4 SV=1 - [F1RF40_PIG]	0.000112477	F1RF40	cyclic nucleotide-gated cation channel beta-1	1099	5	0	0.888	17	F:identical protein binding; P:detection of light stimulus involved in visual perception; P:potassium ion transmembrane transport; C:transmembrane transporter complex; F:intracellular cAMP activated cation channel activity; F:intracellular cGMP activated cation channel activity; P:phototransduction; C:photoreceptor outer segment; C:integral component of plasma membrane; F:voltage-gated potassium …
Uncharacterized protein OS=Sus scrofa GN=CEP135 PE=4 SV=1 - [I3LUU4_PIG]	0.000111664	I3LUU4	centrosomal of 135 kDa	1107	5	0	0.976	4	C:centriole; F:protein C-terminus binding; P:centriole replication; P:centriole-centriole cohesion
Uncharacterized protein OS=Sus scrofa GN=DSG2 PE=4 SV=1 - [I3L6D7_PIG]	0.000110269	I3L6D7	PREDICTED: desmoglein-2	1121	5	0	0.918
Uncharacterized protein OS=Sus scrofa GN=GOLGA4 PE=4 SV=2 - [F1RRC2_PIG]	0.000109926	F1RRC2	golgin subfamily A member 4 isoform X4	2249	5	0	0.982
Uncharacterized protein OS=Sus scrofa GN=ZNF318 PE=4 SV=1 - [F1RRM3_PIG]	0.000109246	F1RRM3	zinc finger 318	2263	5	0	0.956	4	F:nucleic acid binding; F:zinc ion binding; C:cytoplasm; C:nucleoplasm
Uncharacterized protein OS=Sus scrofa GN=NRD1 PE=3 SV=2 - [F1S6G2_PIG]	0.000106931	F1S6G2	nardilysin isoform X2	1156	5	0	0.972	4	F:zinc ion binding; C:mitochondrion; P:protein processing; F:metalloendopeptidase activity	EC:3.4.24
Uncharacterized protein (Fragment) OS=Sus scrofa PE=4 SV=2 - [F1SDY2_PIG]	0.000106838	F1SDY2	microtubule-associated serine threonine- kinase 1	1157	5	0	0.95	8	F:magnesium ion binding; F:ATP binding; P:cytoskeleton organization; C:integral component of membrane; F:protein serine/threonine kinase activity; P:peptidyl-serine phosphorylation; C:intracellular; P:intracellular signal transduction	EC:2.7.11
Uncharacterized protein OS=Sus scrofa GN=IGSF3 PE=4 SV=2 - [F1SAX8_PIG]	0.000103788	F1SAX8	immunoglobulin superfamily member 3 isoform X2	1191	5	0	0.978	3	P:lacrimal gland development; C:integral component of membrane; C:cell surface
Uncharacterized protein OS=Sus scrofa GN=TBCD PE=4 SV=2 - [F1RZZ1_PIG]	0.000103182	F1RZZ1	tubulin-specific chaperone D	1198	5	0	0.964	13	C:lateral plasma membrane; P:tubulin complex assembly; F:GTPase activator activity; P:post-chaperonin tubulin folding pathway; P:microtubule cytoskeleton organization; P:positive regulation of GTPase activity; C:microtubule; C:adherens junction; C:bicellular tight junction; F:beta-tubulin binding; P:bicellular tight junction assembly; P:adherens junction assembly; P:negative regulation of microtu…
Uncharacterized protein (Fragment) OS=Sus scrofa GN=ATP13A1 PE=3 SV=1 - [F1S7C4_PIG]	0.000102668	F1S7C4	manganese-transporting ATPase 13A1	1204	5	0	0.984	7	C:integral component of plasma membrane; F:ATP binding; F:cation-transporting ATPase activity; F:metal ion binding; C:intracellular membrane-bounded organelle; P:cation transmembrane transport; P:cellular calcium ion homeostasis
Uncharacterized protein OS=Sus scrofa GN=LOC100049693 PE=1 SV=2 - [F1RR78_PIG]	0.000100826	F1RR78	spectrin alpha non-erythrocytic 1 isoform X9	2452	5	0	0.988	4	C:microtubule cytoskeleton; C:extracellular exosome; C:intracellular membrane-bounded organelle; F:calcium ion binding
Uncharacterized protein (Fragment) OS=Sus scrofa GN=SETD2 PE=4 SV=2 - [F1SNU6_PIG]	9.80659e-05	F1SNU6	histone-lysine N-methyltransferase SETD2	2521	5	0	0.948	22	P:cell migration involved in vasculogenesis; F:histone methyltransferase activity (H3-K36 specific); P:regulation of transcription, DNA-templated; P:embryonic cranial skeleton morphogenesis; P:embryonic placenta morphogenesis; P:coronary vasculature morphogenesis; C:chromosome; P:mismatch repair; P:stem cell development; P:pericardium development; P:transcription elongation from RNA polymerase II…
Uncharacterized protein (Fragment) OS=Sus scrofa GN=C1orf167 PE=4 SV=2 - [F1RF83_PIG]	9.76399e-05	F1RF83	PREDICTED: uncharacterized protein C1orf167 homolog	1266	5	0	0.674
Uncharacterized protein (Fragment) OS=Sus scrofa PE=4 SV=1 - [F1RN03_PIG]	9.68747e-05	F1RN03	spermatogenesis-associated 31E1-like	1276	5	0	0.682	2	C:membrane; C:integral component of membrane
Uncharacterized protein OS=Sus scrofa GN=PAPLN PE=1 SV=2 - [F1S3J7_PIG]	9.50131e-05	F1S3J7	PREDICTED: papilin	1301	5	0	0.91	6	F:serine-type endopeptidase inhibitor activity; F:zinc ion binding; P:proteolysis; P:negative regulation of endopeptidase activity; F:metalloendopeptidase activity; C:proteinaceous extracellular matrix	EC:3.4.24
Uncharacterized protein OS=Sus scrofa GN=FAT2 PE=4 SV=2 - [F1RQB2_PIG]	9.33626e-05	F1RQB2	protocadherin Fat 2	3972	5	0	0.94
Uncharacterized protein OS=Sus scrofa GN=GRIN2D PE=4 SV=2 - [F1RL86_PIG]	9.30814e-05	F1RL86	glutamate receptor NMDA 2D precursor	1328	5	0	0.964	15	P:excitatory postsynaptic potential; F:neurotransmitter binding; F:voltage-gated cation channel activity; P:adult locomotory behavior; F:extracellular-glutamate-gated ion channel activity; F:NMDA glutamate receptor activity; P:ion transport; P:startle response; C:postsynaptic membrane; C:cell junction; F:glutamate binding; P:detection of mechanical stimulus involved in sensory perception of pain;…
Uncharacterized protein (Fragment) OS=Sus scrofa GN=CSMD2 PE=4 SV=2 - [F1SV79_PIG]	9.2179e-05	F1SV79	CUB and sushi domain-containing 2 isoform X3	2682	5	0	0.93	1	C:integral component of membrane
Uncharacterized protein (Fragment) OS=Sus scrofa GN=AOX1 PE=4 SV=2 - [F1SI66_PIG]	9.19733e-05	F1SI66	aldehyde oxidase 2 isoform X1	1344	5	0	0.958	11	F:xanthine dehydrogenase activity; F:oxidoreductase activity, acting on CH-OH group of donors; F:iron ion binding; F:oxidoreductase activity, acting on the aldehyde or oxo group of donors; F:flavin adenine dinucleotide binding; F:NAD binding; F:electron carrier activity; C:cytosol; P:xanthine catabolic process; P:oxidation-reduction process; F:2 iron, 2 sulfur cluster binding	EC:1.17.1.4
Histone-lysine N-methyltransferase OS=Sus scrofa GN=KMT2B PE=4 SV=2 - [F1RM66_PIG]	9.07578e-05	F1RM66	histone-lysine N-methyltransferase 2B	2724	5	0	0.974	11	F:histone methyltransferase activity (H3-K4 specific); P:gene silencing; F:DNA binding; P:histone H3-K4 trimethylation; F:zinc ion binding; C:histone methyltransferase complex; P:ovulation; P:oocyte differentiation; P:regulation of histone H3-K4 methylation; P:memory; P:ovarian follicle development
Uncharacterized protein OS=Sus scrofa GN=RAB3GAP2 PE=4 SV=1 - [F1S9J9_PIG]	8.88656e-05	F1S9J9	rab3 GTPase-activating non-catalytic subunit	1391	5	0	0.958	10	P:positive regulation of endoplasmic reticulum tubular network organization; C:cytoplasm; P:positive regulation of autophagosome assembly; F:Rab guanyl-nucleotide exchange factor activity; C:protein complex; P:positive regulation of protein lipidation; F:Rab GTPase binding; P:establishment of protein localization to endoplasmic reticulum membrane; C:plasma membrane; P:positive regulation of GTPas…
Uncharacterized protein OS=Sus scrofa GN=SOGA1 PE=4 SV=2 - [F1SEM9_PIG]	8.4782e-05	F1SEM9	SOGA1 isoform X2	1458	5	0	0.966	4	C:extracellular space; C:extracellular exosome; P:insulin receptor signaling pathway; P:regulation of autophagy
Uncharacterized protein (Fragment) OS=Sus scrofa PE=4 SV=1 - [I3LDB1_PIG]	8.32405e-05	I3LDB1	poly [ADP-ribose] polymerase 4 isoform X1	1485	5	0	0.894	9	C:spindle microtubule; P:inflammatory response; C:extracellular exosome; P:cell death; P:protein ADP-ribosylation; C:cytoplasm; C:membrane; F:NAD+ ADP-ribosyltransferase activity; F:enzyme binding	EC:2.4.2.30
Non-specific serine/threonine protein kinase OS=Sus scrofa GN=CDC42BPG PE=4 SV=2 - [F1RQR3_PIG]	7.9647e-05	F1RQR3	serine threonine- kinase MRCK gamma isoform X3	1552	5	0	0.98	8	F:magnesium ion binding; F:ATP binding; C:cell leading edge; F:protein serine/threonine kinase activity; P:protein phosphorylation; C:intracellular; P:actin cytoskeleton reorganization; P:intracellular signal transduction	EC:2.7.11
Uncharacterized protein OS=Sus scrofa GN=LAMC3 PE=4 SV=2 - [F1S0W7_PIG]	7.83347e-05	F1S0W7	laminin subunit gamma-3	1578	5	0	0.898
Uncharacterized protein OS=Sus scrofa GN=CEP152 PE=4 SV=1 - [I3LGS4_PIG]	7.44651e-05	I3LGS4	centrosomal of 152 kDa isoform X7	1660	5	0	0.932
Uncharacterized protein (Fragment) OS=Sus scrofa GN=KIAA0430 PE=4 SV=1 - [I3LNV7_PIG]	7.31433e-05	I3LNV7	meiosis arrest female 1 isoform X2	1690	5	0	0.93
Uncharacterized protein OS=Sus scrofa GN=CHD1 PE=4 SV=2 - [F1RN66_PIG]	6.89031e-05	F1RN66	chromodomain-helicase-DNA-binding 1 isoform X1	1794	5	0	0.99
Ubiquitin carboxyl-terminal hydrolase (Fragment) OS=Sus scrofa GN=LOC100517440 PE=3 SV=3 - [F1RX17_PIG]	6.82186e-05	F1RX17	probable ubiquitin carboxyl-terminal hydrolase FAF-X isoform X1	1812	5	0	0.992	11	C:growth cone; P:protein deubiquitination; P:neuron migration; C:cytoplasm; P:axon extension; P:BMP signaling pathway; C:membrane; P:transforming growth factor beta receptor signaling pathway; F:co-SMAD binding; F:thiol-dependent ubiquitinyl hydrolase activity; P:ubiquitin-dependent protein catabolic process	EC:3.4.19.12
Uncharacterized protein OS=Sus scrofa GN=KIAA1549L PE=4 SV=2 - [F1SGR4_PIG]	6.7144e-05	F1SGR4	UPF0606 KIAA1549L homolog isoform X3	1841	5	0	0.932	4	C:integral component of membrane; P:positive regulation of macromitophagy in response to mitochondrial depolarization; P:positive regulation of defense response to virus by host; P:xenophagy
Uncharacterized protein OS=Sus scrofa PE=4 SV=1 - [I3L8Q0_PIG]	6.20543e-05	I3L8Q0	titin isoform X13	1992	5	0	0.936
Uncharacterized protein (Fragment) OS=Sus scrofa GN=LOC100524000 PE=4 SV=2 - [F1RYK8_PIG]	5.50039e-05	F1RYK8	fibrous sheath-interacting 2	6742	5	0	0.89
Uncharacterized protein OS=Sus scrofa GN=ROS1 PE=4 SV=1 - [I3LEW1_PIG]	5.36278e-05	I3LEW1	proto-oncogene tyrosine- kinase ROS	2305	5	0	0.84	18	P:cell proliferation; F:protein phosphatase binding; P:spermatogenesis; P:transmembrane receptor protein tyrosine kinase signaling pathway; P:peptidyl-tyrosine autophosphorylation; P:columnar/cuboidal epithelial cell development; P:signal transduction by protein phosphorylation; C:plasma membrane; C:cell surface; F:ATP binding; P:negative regulation of gene expression; P:regulation of ERK1 and ER…	EC:2.7.10.1
Uncharacterized protein OS=Sus scrofa GN=CACNA1E PE=3 SV=2 - [F1S675_PIG]	5.34192e-05	F1S675	voltage-dependent R-type calcium channel subunit alpha-1E isoform X1	2314	5	0	0.972
Uncharacterized protein OS=Sus scrofa GN=PCLO PE=4 SV=1 - [I3LFI1_PIG]	4.88296e-05	I3LFI1	piccolo isoform X1	5063	5	0	0.942	11	C:postsynaptic density; P:synapse assembly; C:extracellular exosome; C:presynaptic active zone; P:cytoskeleton organization; P:insulin secretion; F:metal ion binding; P:regulation of exocytosis; C:intracellular; P:cAMP-mediated signaling; F:profilin binding
Uncharacterized protein OS=Sus scrofa GN=MYO18B PE=4 SV=2 - [F1RG85_PIG]	4.83805e-05	F1RG85	unconventional myosin-XVIIIb isoform X1	2555	5	0	0.906	10	C:myosin complex; C:Z disc; F:ATP binding; C:centrosome; P:in utero embryonic development; P:vasculogenesis; C:filamentous actin; P:cardiac muscle fiber development; C:nucleoplasm; F:motor activity
Uncharacterized protein OS=Sus scrofa GN=DSP PE=1 SV=2 - [F1RW75_PIG]	4.61756e-05	F1RW75	desmoplakin isoform X1	2677	5	0	0.972	23	F:protein kinase C binding; P:adherens junction organization; F:cell adhesion molecule binding; F:structural molecule activity; C:intermediate filament; P:intermediate filament organization; P:ventricular compact myocardium morphogenesis; F:poly(A) RNA binding; C:nucleus; F:scaffold protein binding; P:keratinocyte differentiation; C:cornified envelope; C:extracellular exosome; P:desmosome organiz…
Uncharacterized protein OS=Sus scrofa GN=COL7A1 PE=4 SV=1 - [F1SKM1_PIG]	4.20592e-05	F1SKM1	collagen alpha-1(VII) chain	2939	5	0	0.944
Uncharacterized protein (Fragment) OS=Sus scrofa PE=4 SV=1 - [I3LJQ8_PIG]	3.71431e-05	I3LJQ8	fibrous sheath-interacting 2-like	6656	5	0	0.87	1	C:mitochondrion
