# Supplementary material for: Fate of uptaken host proteins in Taenia solium and Taenia crassiceps cysticerci
Source: Biosci Rep. 2018 Jul 6;38(4):BSR20180636. doi: 10.1042/BSR20180636 (PMC6435539; doi:10.1042/BSR20180636)
Supplement: Supplementary file 3 [file bsr20180636_Supp3.xlsx]

## Sheet: Taenia-Shared proteins 
# DB Tsol	NSAF	Anotacion	Description	Length	#Hits	e-Value	sim mean	#GO	GO Names list	Enzyme Codes list	InterPro IDs
|000608300;OldName=maker_25622	0.0213408	s adenosylmethionine mitochondrial carrier	S adenosylmethionine mitochondrial carrier	550	20	9.83e-169	0.5625	6	P:transmembrane transport; F:structural constituent of ribosome; C:membrane; C:integral component of membrane; P:transport; P:translation
|000950200;OldName=snap_37561	0.0185284	KRAB A domain containing protein	RNA directed DNA polymerase reverse transcriptase	185	20	2.75e-42	0.686	4	F:nucleic acid binding; F:RNA-directed DNA polymerase activity; P:DNA integration; P:RNA-dependent DNA biosynthetic process	EC:2.7.7.49
|001032700;OldName=snap_40868	0.00950173	hypothetical protein	EGF type 3	481	20	0	0.512	4	F:DNA primase activity; C:membrane; C:integral component of membrane; P:DNA replication, synthesis of RNA primer
|000950400;OldName=snap_37563	0.00595982	KRAB A domain containing protein	RNA directed DNA polymerase reverse transcriptase	122	20	7.88e-48	0.8445	6	F:nucleic acid binding; F:RNA-directed DNA polymerase activity; F:aspartic-type endopeptidase activity; P:proteolysis; P:DNA integration; P:RNA-dependent DNA biosynthetic process	EC:3.4.23; EC:2.7.7.49
|001062000;OldName=snap_42090	0.0059355	hypothetical protein	expressed conserved	735	8	0	0.6625	3	P:rRNA modification; F:rRNA methyltransferase activity; P:methylation
|001106300;OldName=snap_44057	0.00544087	protein kinase	SCY1 partial	210	6	6.76e-100	0.775	5	F:ATP binding; F:RNA-directed DNA polymerase activity; P:RNA-dependent DNA biosynthetic process; F:protein kinase activity; P:protein phosphorylation	EC:2.7.7.49
|000043400;OldName=augustus_3090	0.00519356	mitochondrial thiamine pyrophosphate carrier	mitochondrial thiamine pyrophosphate carrier	300	20	0	0.6375	3	P:mitotic spindle assembly checkpoint; P:transmembrane transport; C:integral component of membrane
|001248000;OldName=snap_50308	0.00418836	hypothetical protein	---NA---	124
|000756300;OldName=maker_30324	0.00414221	twitchin	expressed conserved	2967	5	0	0.858	3	F:ATP binding; F:protein kinase activity; P:protein phosphorylation
|000761000;OldName=maker_30465	0.00224283	hypothetical protein	hypothetical transcript	741	20	0	0.653	1	C:integral component of membrane
|001112200;OldName=snap_44267	0.00218676	ALG11 protein	GDP-Man:Man(3) c(2)-PP-Dol alpha-1,2-mannosyltransferase	190	20	2.7e-117	0.6635	2	C:integral component of membrane; F:transferase activity
|001170800;OldName=snap_46932	0.00211982	Heat shock 70 kDa protein 4	heat shock 70 kDa cognate 4	490	20	0	0.8035	1	F:ATP binding
|001275200;OldName=mk4.011980.00.01.tsolium	0.00197536		cyclin-dependent kinase 5 activator 1-like	631	20	0	0.621	5	P:phosphorylation; F:kinase activity; P:positive regulation of protein serine/threonine kinase activity; C:cyclin-dependent protein kinase 5 holoenzyme complex; F:cyclin-dependent protein kinase 5 activator activity
|000874100;OldName=snap_34183	0.00196875	ATPase family AAA domain containing protein 2B	ATPase family AAA domain-containing partial	1319	20	0	0.6575	4	C:nucleus; F:ATP binding; P:positive regulation of transcription, DNA-templated; F:lysine-acetylated histone binding
|000810900;OldName=maker_32177	0.00176744	ubiquitin carboxyl terminal hydrolase 36	ubiquitin carboxyl-terminal hydrolase 42 isoform X1 [Xenopus tropicalis]	764	20	0	0.595	3	P:protein deubiquitination; F:thiol-dependent ubiquitinyl hydrolase activity; P:ubiquitin-dependent protein catabolic process	EC:3.4.19.12
|000231200;OldName=hunter_14379	0.00152752	cytoplasmic actin	partial	136	20	2.81e-36	0.672	4	F:nucleotide binding; F:ATP binding; C:cytoskeleton; C:cytoplasm
|000336000;OldName=hunter_18294	0.00107222	hypothetical protein	expressed conserved	775	20	0	0.5185	6	P:nucleic acid phosphodiester bond hydrolysis; P:DNA repair; F:nuclease activity; C:membrane; C:integral component of membrane; P:carbohydrate transport
|000850700;OldName=maker_33493	0.00103135	DNA topoisomerase 1	DNA topoisomerase 1	705	20	0	0.8085	9	F:DNA binding; P:chromatin remodeling; P:DNA replication; P:chromosome segregation; F:DNA topoisomerase type I activity; C:replication fork protection complex; F:DNA topoisomerase type II (ATP-hydrolyzing) activity; P:DNA topological change; C:nucleolus	EC:3.6.1.3; EC:5.99.1; EC:5.99.1.3; EC:5.99.1.2; EC:3.6.1.15
|001194000;OldName=snap_47952	0.000936273	pre mRNA processing splicing factor 8	Pre-mRNA-processing-splicing factor 8	1886	20	0	0.952	9	F:second spliceosomal transesterification activity; F:U6 snRNA binding; F:U5 snRNA binding; F:pre-mRNA intronic binding; C:catalytic step 2 spliceosome; F:U1 snRNA binding; C:U5 snRNP; F:U2 snRNA binding; P:spliceosomal tri-snRNP complex assembly
|000245200;OldName=hunter_14891	0.0006616	c4b binding protein beta chain	c4b binding beta chain	628	20	0	0.488	3	F:G-protein coupled receptor activity; P:G-protein coupled receptor signaling pathway; C:membrane
|000884100;OldName=snap_34630	0.000628434	cation efflux protein: zinc transporter	cation efflux : zinc transporter	1157	16	0	0.63	1	C:intracellular organelle
|000650700;OldName=maker_27005	0.000577062	hypothetical protein	hypothetical protein EgrG_000673900	180	2	3.62e-50	0.785
|001116400;OldName=snap_44479	0.000559199	transcription factor 20	Transcription factor 20	743	20	0	0.626	3	F:oxidoreductase activity; P:oxidation-reduction process; F:binding
|000031600;OldName=augustus_2252	0.000510006	DNA replication factor Cdt1	dna replication factor cdt1	611	20	0	0.5595	5	F:DNA binding; C:nucleus; P:DNA replication checkpoint; P:regulation of DNA-dependent DNA replication initiation; P:regulation of nuclear cell cycle DNA replication
|001040700;OldName=snap_41160	0.000456577	G protein regulated inducer of neurite outgrowth	G -regulated inducer of neurite outgrowth 3	455	20	0	0.684
|000985200;OldName=snap_38969	0.000422814	e3 ubiquitin protein ligase ubr2	E3 ubiquitin- ligase UBR2	1474	20	0	0.539	4	F:zinc ion binding; P:protein catabolic process; C:integral component of membrane; F:ligase activity
|001130100;OldName=snap_45153	0.000389213	apoptotic protease activating factor 1	apoptotic protease-activating factor 1 isoform X1	2136	20	0	0.533	4	P:proteolysis; P:regulation of apoptotic process; F:peptidase activity; F:ADP binding
|000297200;OldName=hunter_16831	0.000339448	synaptonemal complex protein 1	synaptonemal complex 1-like	918	17	0	0.6524	2	P:synaptonemal complex assembly; C:synaptonemal complex
|000121600;OldName=hunter_10236	0.000329488	copper transporting ATPase 1	copper transporting ATPase 1	2523	20	0	0.675	9	C:nucleus; F:ATP binding; F:copper ion binding; F:cation-transporting ATPase activity; P:transcription, DNA-templated; P:cation transmembrane transport; C:integral component of membrane; P:regulation of transcription, DNA-templated; P:metal ion transport	EC:3.6.1.3; EC:3.6.1.15
|000122500;OldName=hunter_10266	0.000269795	nuclear pore membrane glycoprotein 210	nuclear pore membrane glyco 210	2310	20	0	0.5065	1	C:integral component of membrane
|000676900;OldName=maker_27782	0.0002639	myosin heavy chain	myosin heavy chain	1968	5	0	0.966	4	C:myosin complex; F:ATP binding; F:actin binding; F:motor activity
|001024900;OldName=snap_40578	0.000202478	WD40 repeat, Beige and FYVE domain containing protein	WD repeat and FYVE domain-containing 3	3592	20	0	0.7315	4	F:metal ion binding; C:endomembrane system; C:extrinsic component of membrane; F:phospholipid binding
|000471800;OldName=maker_21233	0.000196354	hypothetical protein	torsin-1A-interacting 2-like	529	19	6.91e-148	0.5421	6	F:ATP binding; C:membrane; C:integral component of membrane; P:phosphorylation; F:nucleobase-containing compound kinase activity; P:nucleobase-containing compound metabolic process
|000672600;OldName=maker_27626	0.000161709	ral GTPase activating protein subunit	ral GTPase activating subunit	1927	20	0	0.5265	3	P:regulation of small GTPase mediated signal transduction; F:GTPase activator activity; P:positive regulation of GTPase activity
|001025300;OldName=snap_40597	0.00014924	LIM class homeodomain transcription factor, Lhx3	LIM homeobox Lhx3-like	696	20	0	0.6645	5	C:nucleus; F:zinc ion binding; F:catalytic activity; P:regulation of transcription, DNA-templated; F:sequence-specific DNA binding
|000151500;OldName=hunter_11438	0.00012467	vacuolar protein sorting associated protein	Vacuolar sorting associated	5000	5	0	0.828
|000677000;OldName=maker_27787	6.10648e-05	zinc finger protein 26	gastrula zinc finger -like	1701	20	0	0.6005	2	F:nucleic acid binding; F:metal ion binding
|000834500;OldName=maker_32947	3.53785e-05	talin 2	talin-1-like isoform X1	2937	20	0	0.638	7	C:cytoskeleton; C:focal adhesion; F:actin binding; C:ruffle; F:structural constituent of cytoskeleton; F:insulin receptor binding; P:cytoskeletal anchoring at plasma membrane

## Sheet: Swine-Shared proteins 
Description	NSAF	Accession	Description	Length	#Hits	e-Value	sim mean	#GO	GO Names list	Enzyme Codes list	InterPro IDs
TRAJ42 protein (Fragment) OS=Sus scrofa GN=TRAJ42 PE=4 SV=1 - [A6P371_PIG]	0.03957	A6P371	T cell receptor alpha chain V-J- partial	21	2	0.000663	0.9
Uncharacterized protein (Fragment) OS=Sus scrofa GN=ARFIP1 PE=1 SV=2 - [F1RSB0_PIG]	0.0369454	F1RSB0	arfaptin-1 isoform X1	343	5	0	0.984	7	F:phosphatidylinositol-4-phosphate binding; F:protein domain specific binding; P:regulation of protein secretion; C:cytosol; P:intracellular protein transport; C:trans-Golgi network membrane; P:regulation of Arp2/3 complex-mediated actin nucleation
Uncharacterized protein OS=Sus scrofa GN=PSIP1 PE=4 SV=2 - [F1SMR3_PIG]	0.0346237	F1SMR3	PC4 and SFRS1-interacting isoform X2	333	5	1.96e-126	0.982	11	P:response to oxidative stress; P:mRNA 5'-splice site recognition; P:response to heat; C:nuclear periphery; F:chromatin binding; F:RNA polymerase II transcription coactivator activity; P:positive regulation of transcription from RNA polymerase II promoter; F:activating transcription factor binding; C:nucleoplasm; C:nuclear heterochromatin; F:poly(A) RNA binding
Uncharacterized protein OS=Sus scrofa GN=HECW2 PE=4 SV=1 - [I3L5X8_PIG]	0.0297991	I3L5X8	E3 ubiquitin- ligase HECW2 isoform X2	366	5	0	1	5	C:nucleus; F:ubiquitin-protein transferase activity; C:cytoplasm; F:ligase activity; P:protein ubiquitination involved in ubiquitin-dependent protein catabolic process
Trypsin OS=Sus scrofa PE=1 SV=1 - [TRYP_PIG]	0.0283285	P00761	trypsinogen precursor	231	5	2.18e-176	1	5	C:extracellular space; F:metal ion binding; P:proteolysis; F:serine-type endopeptidase activity; P:digestion	EC:3.4.21
Uncharacterized protein (Fragment) OS=Sus scrofa GN=C16orf87 PE=4 SV=1 - [I3LI28_PIG]	0.0257296	I3LI28	UPF0547 C16orf87 partial	109	5	2.32e-50	0.984
Uncharacterized protein OS=Sus scrofa GN=MAP6 PE=1 SV=2 - [F1SUM1_PIG]	0.0128043	F1SUM1	microtubule-associated 6 isoform X1	795	5	0	0.832	7	P:lysosome localization; F:calmodulin binding; C:perinuclear region of cytoplasm; P:microtubule cytoskeleton organization; C:microtubule; F:microtubule binding; P:dendrite morphogenesis
Uncharacterized protein OS=Sus scrofa GN=CORT PE=4 SV=2 - [F1RIF7_PIG]	0.0105795	F1RIF7	cortistatin precursor	108	5	8.61e-58	0.862	4	P:adenylate cyclase-inhibiting G-protein coupled receptor signaling pathway; F:G-protein coupled receptor binding; F:neuropeptide hormone activity; C:extracellular region
Uncharacterized protein OS=Sus scrofa GN=FMNL2 PE=4 SV=1 - [I3LNJ2_PIG]	0.00949978	I3LNJ2	formin 2 isoform X7	995	5	0	0.894	5	P:cortical actin cytoskeleton organization; F:actin binding; P:regulation of cell morphogenesis; C:cytosol; F:Rho GTPase binding
Uncharacterized protein (Fragment) OS=Sus scrofa GN=ZNF182 PE=4 SV=2 - [F1RW59_PIG]	0.00935175	F1RW59	zinc finger 182 isoform X1	622	5	0	0.98	5	F:nucleic acid binding; F:transcription factor activity, sequence-specific DNA binding; F:metal ion binding; P:regulation of transcription, DNA-templated; C:intracellular
Caspase-3 OS=Sus scrofa GN=CASP3 PE=1 SV=2 - [F1RSZ5_PIG]	0.0085844	F1RSZ5	caspase-3	242	5	2.72e-154	0.964	26	P:response to wounding; P:response to UV; F:cyclin-dependent protein serine/threonine kinase inhibitor activity; P:execution phase of apoptosis; P:T cell homeostasis; P:sensory perception of sound; P:heart development; F:cysteine-type endopeptidase activity involved in execution phase of apoptosis; P:negative regulation of B cell proliferation; C:cytosol; P:glial cell apoptotic process; P:neuron …	EC:3.4.23
Uncharacterized protein OS=Sus scrofa GN=SGTA PE=1 SV=1 - [F1S8G6_PIG]	0.006969	F1S8G6	small glutamine-rich tetratricopeptide repeat-containing alpha	313	5	0	0.988	4	C:membrane; F:BAT3 complex binding; C:cytosol; P:positive regulation of ER-associated ubiquitin-dependent protein catabolic process
Uncharacterized protein OS=Sus scrofa GN=THAP2 PE=4 SV=1 - [I3LLL1_PIG]	0.0059639	I3LLL1	THAP domain-containing 2	209	5	6.58e-162	0.99	2	F:nucleic acid binding; C:nucleolus
Uncharacterized protein OS=Sus scrofa GN=FBXL5 PE=4 SV=2 - [F1S5E2_PIG]	0.00556185	F1S5E2	F-box LRR-repeat 5 isoform X1	691	5	0	0.984	7	P:iron ion homeostasis; C:perinuclear region of cytoplasm; F:iron ion binding; P:positive regulation of cellular protein catabolic process; P:SCF-dependent proteasomal ubiquitin-dependent protein catabolic process; C:SCF ubiquitin ligase complex; P:protein ubiquitination
Uncharacterized protein (Fragment) OS=Sus scrofa GN=ERCC6L2 PE=4 SV=2 - [F1S4L1_PIG]	0.004813	F1S4L1	DNA excision repair ERCC-6-like 2 isoform X1	928	5	0	0.906	3	F:nucleic acid binding; F:ATP binding; F:ATP-dependent helicase activity
Neurogenic differentiation factor OS=Sus scrofa GN=NEUROD1 PE=4 SV=1 - [F1RYP1_PIG]	0.00466837	F1RYP1	neurogenic differentiation factor 1	356	5	0	0.994	33	P:amacrine cell differentiation; P:inner ear development; C:RNA polymerase II transcription factor complex; P:insulin secretion; F:RNA polymerase II core promoter proximal region sequence-specific DNA binding; P:anterior/posterior pattern specification; P:signal transduction involved in regulation of gene expression; P:transcription from RNA polymerase II promoter; P:positive regulation of neuron…
Uncharacterized protein OS=Sus scrofa PE=4 SV=1 - [I3LRV0_PIG]	0.00449443	I3LRV0	exocyst complex component 6B- partial	208	5	5.04e-160	0.986	2	P:vesicle docking involved in exocytosis; C:exocyst
Uncharacterized protein OS=Sus scrofa GN=TERF2 PE=4 SV=2 - [F1S2L2_PIG]	0.00420841	F1S2L2	telomeric repeat-binding factor 2 isoform X1	543	5	0	0.976	19	P:negative regulation of beta-galactosidase activity; F:protein homodimerization activity; F:protein C-terminus binding; P:negative regulation of telomere capping; F:double-stranded telomeric DNA binding; P:telomere maintenance via telomerase; C:Golgi apparatus; C:nucleoplasm; F:macromolecular complex binding; F:telomerase activity; P:negative regulation of gene expression; P:telomeric loop forma…
Uncharacterized protein (Fragment) OS=Sus scrofa GN=MYOM2 PE=1 SV=2 - [F1RVL5_PIG]	0.00419682	F1RVL5	PREDICTED: myomesin-2	1089	5	0	0.97
Uncharacterized protein OS=Sus scrofa GN=CHN1 PE=4 SV=1 - [I3L733_PIG]	0.00410433	I3L733	N-chimaerin-like isoform X1	329	5	0	0.892	8	P:motor neuron axon guidance; C:cytoplasm; F:metal ion binding; P:regulation of axonogenesis; P:regulation of GTPase activity; P:ephrin receptor signaling pathway; F:ephrin receptor binding; P:intracellular signal transduction
Uncharacterized protein OS=Sus scrofa PE=4 SV=2 - [F1SCS1_PIG]	0.00391967	F1SCS1	ATP-dependent RNA helicase DDX1	689	5	0	0.96	21	P:nucleic acid phosphodiester bond hydrolysis; C:cytoplasmic stress granule; F:poly(A) binding; P:multicellular organism development; F:ATP-dependent helicase activity; P:tRNA splicing, via endonucleolytic cleavage and ligation; F:chromatin binding; P:response to virus; P:regulation of nucleic acid-templated transcription; F:poly(A) RNA binding; P:double-strand break repair; F:ATP binding; F:tran…
Uncharacterized protein OS=Sus scrofa GN=CNDP1 PE=1 SV=2 - [F1SNL8_PIG]	0.0039003	F1SNL8	beta-Ala-His dipeptidase	506	5	0	0.962	4	F:dipeptidase activity; P:proteolysis; F:tripeptidase activity; F:metallopeptidase activity	EC:3.4.13
Uncharacterized protein (Fragment) OS=Sus scrofa GN=LOC100522910 PE=3 SV=2 - [F1SSL4_PIG]	0.00345027	F1SSL4	ATP-binding cassette sub-family F member 2	572	5	0	1	4	F:ATPase activity; F:ATP binding; C:mitochondrion; C:membrane	EC:3.6.1.3
Uncharacterized protein OS=Sus scrofa GN=POGZ PE=4 SV=2 - [F1ST03_PIG]	0.00330333	F1ST03	pogo transposable element with ZNF domain isoform X1	1415	5	0	0.972	7	F:DNA binding; C:nuclear chromatin; C:cytoplasm; F:metal ion binding; P:mitotic sister chromatid cohesion; P:kinetochore assembly; C:nucleoplasm
Uncharacterized protein (Fragment) OS=Sus scrofa GN=ZNF782 PE=4 SV=2 - [F1RX41_PIG]	0.00329169	F1RX41	zinc finger 782	568	5	0	0.914	4	F:nucleic acid binding; F:transcription factor activity, sequence-specific DNA binding; F:metal ion binding; P:regulation of transcription, DNA-templated
Uncharacterized protein (Fragment) OS=Sus scrofa PE=4 SV=2 - [F1S2L7_PIG]	0.00278001	F1S2L7	zinc finger 709-like	411	5	0	0.76
Uncharacterized protein (Fragment) OS=Sus scrofa PE=4 SV=1 - [I3LJU4_PIG]	0.00269795	I3LJU4	disintegrin and metallo ase domain-containing 2- partial	77	5	3.47e-46	0.932	4	F:zinc ion binding; P:proteolysis; C:integral component of membrane; F:metalloendopeptidase activity	EC:3.4.24
Uncharacterized protein OS=Sus scrofa GN=ANTXRL PE=4 SV=1 - [K7GPT2_PIG]	0.00262965	K7GPT2	anthrax toxin receptor-like	316	5	3e-176	0.766
Uncharacterized protein OS=Sus scrofa GN=PPP1R12A PE=4 SV=1 - [I3LVP5_PIG]	0.00256185	I3LVP5	phosphatase 1 regulatory subunit 12A isoform X4	446	5	4.87e-111	0.984	21	F:phosphatase regulator activity; F:protein kinase binding; P:signal transduction; P:cellular response to drug; P:protein dephosphorylation; P:mitotic nuclear division; C:kinetochore; P:positive regulation of transcription from RNA polymerase II promoter; P:regulation of nucleocytoplasmic transport; C:Z disc; C:centrosome; C:focal adhesion; P:negative regulation of catalytic activity; P:centrosom…
Uncharacterized protein (Fragment) OS=Sus scrofa GN=NT5C1A PE=1 SV=1 - [F1SV04_PIG]	0.00254033	F1SV04	cytosolic 5 -nucleotidase 1A	368	5	0	0.982	7	F:nucleotide binding; F:magnesium ion binding; F:5'-nucleotidase activity; C:cytosol; P:dephosphorylation; P:nucleotide metabolic process; P:purine nucleoside monophosphate catabolic process	EC:3.1.3.5
Uncharacterized protein (Fragment) OS=Sus scrofa GN=CLEC16A PE=4 SV=1 - [K7GRM8_PIG]	0.00212948	K7GRM8	CLEC16A isoform X2	439	5	0	0.992
Uncharacterized protein OS=Sus scrofa GN=DLG3 PE=4 SV=2 - [F1RTL4_PIG]	0.00194759	F1RTL4	disks large homolog 3 isoform X1	480	5	0	0.99	10	C:AMPA glutamate receptor complex; F:phosphatase binding; C:extracellular space; C:bicellular tight junction; F:ubiquitin protein ligase binding; P:negative regulation of phosphatase activity; C:cytoplasm; P:establishment or maintenance of epithelial cell apical/basal polarity; P:establishment of planar polarity; F:kinase binding
Uncharacterized protein OS=Sus scrofa GN=ZNF346 PE=4 SV=1 - [F1S3B9_PIG]	0.00176652	F1S3B9	zinc finger 346 isoform X2	294	5	0	0.968	8	F:p53 binding; F:zinc ion binding; F:double-stranded RNA binding; P:intrinsic apoptotic signaling pathway by p53 class mediator; P:positive regulation of apoptotic process; C:nucleolus; F:enzyme binding; F:poly(A) RNA binding
Uncharacterized protein OS=Sus scrofa PE=4 SV=2 - [F1SME2_PIG]	0.00154647	F1SME2	TNF receptor-associated factor 1	403	5	2.56e-139	0.654
Uncharacterized protein OS=Sus scrofa PE=4 SV=2 - [F1S1V0_PIG]	0.00150296	F1S1V0	E3 ubiquitin- ligase UBR3 isoform X4	622	5	0	0.992
Uncharacterized protein OS=Sus scrofa GN=MAP3K1 PE=4 SV=1 - [F1SLK9_PIG]	0.00144648	F1SLK9	mitogen-activated kinase kinase kinase 1 isoform X1	1508	5	0	0.974	8	F:ATP binding; F:protein kinase binding; F:signal transducer, downstream of receptor, with serine/threonine kinase activity; F:zinc ion binding; P:cellular response to mechanical stimulus; C:cytoplasm; P:apoptotic process; P:signal transduction by protein phosphorylation	EC:2.7.11
Uncharacterized protein (Fragment) OS=Sus scrofa GN=FILIP1 PE=4 SV=2 - [F1RQI6_PIG]	0.00136673	F1RQI6	filamin-A-interacting 1 isoform X2	988	5	0	0.98
Uncharacterized protein OS=Sus scrofa GN=LRP12 PE=4 SV=1 - [F1S1E8_PIG]	0.00133013	F1S1E8	low-density lipo receptor-related 12 isoform X1	859	5	0	0.984	1	C:integral component of plasma membrane
Uncharacterized protein OS=Sus scrofa GN=LOC100738992 PE=4 SV=2 - [F1S1J7_PIG]	0.00129435	F1S1J7	zinc finger transcription factor Trps1 isoform X1	1284	5	0	0.91	17	F:zinc ion binding; F:RNA polymerase II regulatory region sequence-specific DNA binding; P:transcription from RNA polymerase II promoter; P:anatomical structure formation involved in morphogenesis; F:transcriptional activator activity, RNA polymerase II transcription regulatory region sequence-specific binding; F:chromatin binding; P:cell development; P:positive regulation of transcription from R…
Uncharacterized protein OS=Sus scrofa GN=DDX42 PE=3 SV=2 - [F1RSJ7_PIG]	0.00121422	F1RSJ7	ATP-dependent RNA helicase DDX42	941	5	0	0.966	8	F:ATP binding; C:cytoplasm; C:membrane; P:protein localization; P:RNA secondary structure unwinding; C:nucleoplasm; F:ATP-dependent RNA helicase activity; F:poly(A) RNA binding
Ubiquitin carboxyl-terminal hydrolase OS=Sus scrofa GN=USP7 PE=3 SV=2 - [F1RKZ6_PIG]	0.00103589	F1RKZ6	ubiquitin carboxyl-terminal hydrolase 7 isoform X1	1103	5	0	0.99	13	P:protein deubiquitination; C:nuclear body; F:protein C-terminus binding; P:negative regulation of NF-kappaB transcription factor activity; P:transcription-coupled nucleotide-excision repair; F:cysteine-type endopeptidase activity; F:transcription factor binding; P:ubiquitin-dependent protein catabolic process; F:thiol-dependent ubiquitin-specific protease activity; F:p53 binding; F:ubiquitin pro…	EC:3.4.22
Uncharacterized protein OS=Sus scrofa PE=4 SV=1 - [I3LB75_PIG]	0.00101338	I3LB75	SH3 and multiple ankyrin repeat domains 1-like	205	5	1.1e-131	0.948
Uncharacterized protein (Fragment) OS=Sus scrofa GN=LOC100158172 PE=4 SV=1 - [I3LRS6_PIG]	0.000929081	I3LRS6	tectonin beta-propeller repeat-containing 2 isoform X1	559	5	0	0.976
Dephospho-CoA kinase OS=Sus scrofa GN=DCAKD PE=3 SV=1 - [F1RR05_PIG]	0.000899318	F1RR05	dephospho- kinase domain-containing isoform X1	231	5	5.02e-159	0.976	6	F:ATP binding; F:dephospho-CoA kinase activity; C:mitochondrion; C:integral component of membrane; P:coenzyme A biosynthetic process; P:phosphorylation	EC:2.7.1.24
Uncharacterized protein OS=Sus scrofa GN=ADD3 PE=1 SV=1 - [F1S5M9_PIG]	0.000882758	F1S5M9	gamma-adducin isoform X1	706	5	0	0.992	8	C:cytoskeleton; C:cell-cell junction; C:brush border; C:cell cortex; F:structural molecule activity; C:plasma membrane; C:condensed nuclear chromosome; C:nucleoplasm
Uncharacterized protein (Fragment) OS=Sus scrofa GN=PDE1A PE=4 SV=1 - [I3LEE8_PIG]	0.000865594	I3LEE8	calcium calmodulin-dependent 3 ,5 -cyclic nucleotide phosphodiesterase 1A isoform X1	480	5	0	0.954	3	F:metal ion binding; P:signal transduction; F:3',5'-cyclic-nucleotide phosphodiesterase activity	EC:3.1.4.17
Uncharacterized protein OS=Sus scrofa GN=LOC100518729 PE=4 SV=1 - [F1SM77_PIG]	0.000844481	F1SM77	cysteine-rich DPF motif domain-containing 1	123	5	1.16e-81	0.918
Uncharacterized protein OS=Sus scrofa GN=DTX3L PE=4 SV=1 - [I3LRN0_PIG]	0.000734591	I3LRN0	deltex 3-like (Drosophila)	707	5	0	0.744	7	F:ubiquitin-protein transferase activity; P:histone monoubiquitination; F:histone binding; P:protein polyubiquitination; C:cytosol; C:nucleoplasm; P:double-strand break repair
Uncharacterized protein (Fragment) OS=Sus scrofa GN=PRDM15 PE=4 SV=2 - [F1SG48_PIG]	0.000691898	F1SG48	PR domain zinc finger 15 isoform X1	1201	5	0	0.964	8	C:nucleus; F:transcription factor activity, sequence-specific DNA binding; F:metal ion binding; P:transcription, DNA-templated; F:RNA polymerase II regulatory region sequence-specific DNA binding; P:regulation of transcription, DNA-templated; F:methyltransferase activity; P:methylation
Uncharacterized protein OS=Sus scrofa GN=SEMA6C PE=4 SV=2 - [F1SSX9_PIG]	0.000555461	F1SSX9	semaphorin-6C isoform X2	935	5	0	0.968
Uncharacterized protein (Fragment) OS=Sus scrofa GN=LOC100736995 PE=4 SV=1 - [F1RYI7_PIG]	0.000522842	F1RYI7	neuron navigator 3 isoform X2	596	5	0	0.93	1	F:ATP binding
Uncharacterized protein (Fragment) OS=Sus scrofa PE=4 SV=1 - [F1RN57_PIG]	0.000510006	F1RN57	PREDICTED: uncharacterized protein LOC102165335	1222	5	0	0.856
Uncharacterized protein OS=Sus scrofa GN=NKTR PE=4 SV=1 - [F1SRF3_PIG]	0.000496652	F1SRF3	NK-tumor recognition isoform X10	1464	5	0	1
Uncharacterized protein OS=Sus scrofa GN=ASAP3 PE=4 SV=1 - [I3LA00_PIG]	0.000440755	I3LA00	arf-GAP with SH3 ANK repeat and PH domain-containing 3	707	5	0	0.866	6	C:focal adhesion; F:GTPase activator activity; C:ruffle; P:regulation of stress fiber assembly; P:cell migration; P:positive regulation of GTPase activity
Uncharacterized protein OS=Sus scrofa GN=EDC3 PE=4 SV=1 - [F1SIE7_PIG]	0.000408942	F1SIE7	enhancer of mRNA-decapping 3	508	5	0	0.992	8	P:RNA phosphodiester bond hydrolysis, endonucleolytic; F:identical protein binding; P:deadenylation-independent decapping of nuclear-transcribed mRNA; C:membrane; P:cytoplasmic mRNA processing body assembly; C:P-body; F:mRNA binding; F:phosphodiesterase decapping endonuclease activity
Uncharacterized protein (Fragment) OS=Sus scrofa GN=DNAH11 PE=4 SV=2 - [F1SC07_PIG]	0.000393715	F1SC07	dynein heavy chain axonemal	4485	5	0	0.95	9	F:ATPase activity; F:ATP binding; P:heart development; F:microtubule motor activity; P:flagellated sperm motility; C:dynein complex; P:cilium movement; P:determination of left/right symmetry; P:regulation of cilium beat frequency	EC:3.6.1.3
Uncharacterized protein (Fragment) OS=Sus scrofa GN=ACSM3 PE=4 SV=2 - [F1RPB1_PIG]	0.000353905	F1RPB1	acyl-coenzyme A synthetase mitochondrial isoform X1	587	5	0	0.96	3	C:mitochondrial matrix; P:fatty acid biosynthetic process; F:fatty acid ligase activity
Uncharacterized protein OS=Sus scrofa GN=RB1 PE=4 SV=2 - [F1RK14_PIG]	0.000332211	F1RK14	retinoblastoma-associated isoform X1	938	5	0	0.984	7	C:Rb-E2F complex; P:negative regulation of transcription, DNA-templated; P:negative regulation of cell proliferation; P:apoptotic process; P:negative regulation of G1/S transition of mitotic cell cycle; F:transcription factor binding; P:regulation of transcription from RNA polymerase II promoter
Uncharacterized protein OS=Sus scrofa GN=SYNRG PE=4 SV=1 - [I3LBS8_PIG]	0.000316681	I3LBS8	synergin gamma	1312	5	0	0.956
Uncharacterized protein OS=Sus scrofa GN=LMTK2 PE=4 SV=2 - [F1RFL2_PIG]	0.000285622	F1RFL2	serine threonine- kinase LMTK2	1091	5	0	0.832
Uncharacterized protein OS=Sus scrofa GN=CEP78 PE=4 SV=2 - [F1SIL0_PIG]	0.000262633	F1SIL0	centrosomal of 78 kDa isoform X2	791	5	0	0.966	1	C:centrosome
Uncharacterized protein OS=Sus scrofa PE=4 SV=2 - [F1SPY3_PIG]	0.000259678	F1SPY3	zinc finger X-chromosomal isoform X1	800	5	0	0.966
Uncharacterized protein (Fragment) OS=Sus scrofa GN=BAI3 PE=4 SV=2 - [F1RTT7_PIG]	0.000251911	F1RTT7	adhesion G -coupled receptor B3 isoform X2	1237	5	0	0.99	11	F:G-protein coupled receptor activity; P:negative regulation of angiogenesis; P:G-protein coupled receptor signaling pathway; F:GTPase activator activity; C:integral component of membrane; P:myoblast fusion; P:cell surface receptor signaling pathway; P:positive regulation of synapse assembly; C:plasma membrane; P:positive regulation of GTPase activity; P:regulation of dendrite morphogenesis
Uncharacterized protein OS=Sus scrofa GN=PARP14 PE=4 SV=2 - [F1SQ36_PIG]	0.000243258	F1SQ36	poly [ADP-ribose] polymerase 14 isoform X1	1708	5	0	0.906	5	F:nucleotide binding; F:nucleic acid binding; C:cytoplasm; C:membrane; F:NAD+ ADP-ribosyltransferase activity	EC:2.4.2.30
Uncharacterized protein OS=Sus scrofa GN=CACNA1E PE=3 SV=2 - [F1S675_PIG]	0.000224441	F1S675	voltage-dependent R-type calcium channel subunit alpha-1E isoform X1	2314	5	0	0.972
Uncharacterized protein OS=Sus scrofa GN=STK38L PE=4 SV=1 - [I3LN61_PIG]	0.00022386	I3LN61	serine threonine- kinase 38-like	464	5	0	0.99	8	F:magnesium ion binding; F:ATP binding; C:cytoplasm; C:actin cytoskeleton; F:protein serine/threonine kinase activity; P:peptidyl-serine phosphorylation; P:intracellular signal transduction; P:regulation of cellular component organization	EC:2.7.11
Uncharacterized protein OS=Sus scrofa GN=CNGB1 PE=4 SV=1 - [F1RF40_PIG]	9.45143e-05	F1RF40	cyclic nucleotide-gated cation channel beta-1	1099	5	0	0.888	17	F:identical protein binding; P:detection of light stimulus involved in visual perception; P:potassium ion transmembrane transport; C:transmembrane transporter complex; F:intracellular cAMP activated cation channel activity; F:intracellular cGMP activated cation channel activity; P:phototransduction; C:photoreceptor outer segment; C:integral component of plasma membrane; F:voltage-gated potassium …
Uncharacterized protein OS=Sus scrofa GN=BDP1 PE=4 SV=2 - [F1SK28_PIG]	8.50706e-05	F1SK28	transcription factor TFIIIB component B homolog isoform X1	2442	5	0	0.952	6	F:DNA binding; C:cytoplasm; C:transcription factor TFIIIB complex; P:regulation of transcription from RNA polymerase III promoter; F:TFIIIB-type transcription factor activity; C:nucleoplasm
Uncharacterized protein (Fragment) OS=Sus scrofa PE=4 SV=1 - [F1RN03_PIG]	8.14038e-05	F1RN03	spermatogenesis-associated 31E1-like	1276	5	0	0.682	2	C:membrane; C:integral component of membrane
Phosphoinositide phospholipase C (Fragment) OS=Sus scrofa GN=PLCH2 PE=4 SV=1 - [I3LA13_PIG]	6.97122e-05	I3LA13	1-phosphatidylinositol 4,5-bisphosphate phosphodiesterase eta-2 isoform X1	1490	5	0	0.99
Uncharacterized protein (Fragment) OS=Sus scrofa GN=PREX2 PE=4 SV=2 - [F1RU04_PIG]	6.95722e-05	F1RU04	phosphatidylinositol 3,4,5-trisphosphate-dependent Rac exchanger 2	1493	5	0	0.982	10	P:regulation of Rho protein signal transduction; P:G-protein coupled receptor signaling pathway; P:phosphatidylinositol 3-kinase signaling; F:GTPase activator activity; P:adult locomotory behavior; C:intracellular; C:plasma membrane; P:positive regulation of GTPase activity; F:Rac guanyl-nucleotide exchange factor activity; P:dendrite morphogenesis
Uncharacterized protein (Fragment) OS=Sus scrofa PE=4 SV=1 - [I3LMV0_PIG]	5.43544e-05	I3LMV0	PREDICTED: LOW QUALITY PROTEIN: sacsin	3822	5	0	0.966	6	C:nucleus; F:proteasome binding; C:mitochondrion; F:chaperone binding; P:negative regulation of inclusion body assembly; F:Hsp70 protein binding
Uncharacterized protein OS=Sus scrofa GN=GOLGA4 PE=4 SV=2 - [F1RRC2_PIG]	4.61855e-05	F1RRC2	golgin subfamily A member 4 isoform X4	2249	5	0	0.982
